# Supplementary material for: The cycad genotoxin methylazoxymethanol, linked to Guam ALS/PDC, induces transcriptional mutagenesis
Source: Acta Neuropathol Commun. 2024 Feb 21;12:30. doi: 10.1186/s40478-024-01725-y (PMC10882831; doi:10.1186/s40478-024-01725-y)
Supplement: Supplementary file 1 — Additional file 1. Supplementary material 1 (ZIP 1015 kb) [file 40478_2024_1725_MOESM1_ESM.zip]

Archive with 18 entries (17 files):
- Additional File 1/
- __MACOSX/._Additional File 1
- Additional File 1/Supplementary Table 6. ALS Consortium RNAseq Metadata.xlsx
- __MACOSX/Additional File 1/._Supplementary Table 6. ALS Consortium RNAseq Metadata.xlsx
- Additional File 1/.DS_Store
- __MACOSX/Additional File 1/._.DS_Store
- Additional File 1/Supplementary Information 1.pdf
- __MACOSX/Additional File 1/._Supplementary Information 1.pdf
- Additional File 1/Supplementary Table 2. Overview of tissues (sample numbers).xlsx
- __MACOSX/Additional File 1/._Supplementary Table 2. Overview of tissues (sample numbers).xlsx
- Additional File 1/Supplementary Table 3. Demographic and genetic findings.pdf
- __MACOSX/Additional File 1/._Supplementary Table 3. Demographic and genetic findings.pdf
- Additional File 1/Supplementary Table 7. Guam ALS:PDC vs control DEG list.xlsx
- __MACOSX/Additional File 1/._Supplementary Table 7. Guam ALS:PDC vs control DEG list.xlsx
- Additional File 1/Supplementary Table 5. Genome-wide assessment of variants.pdf
- __MACOSX/Additional File 1/._Supplementary Table 5. Genome-wide assessment of variants.pdf
- Additional File 1/Supplementary Table 4. ALS Consortium WGS Metadata.xlsx
- __MACOSX/Additional File 1/._Supplementary Table 4. ALS Consortium WGS Metadata.xlsx
