# Supplementary material for: The cycad genotoxin methylazoxymethanol, linked to Guam ALS/PDC, induces transcriptional mutagenesis
Source: Acta Neuropathol Commun. 2024 Feb 21;12:30. doi: 10.1186/s40478-024-01725-y (PMC10882831; doi:10.1186/s40478-024-01725-y)
Supplement: Supplementary file 1 — Additional file 1. Supplementary material 1 (ZIP 1015 kb) [file 40478_2024_1725_MOESM1_ESM.zip › Additional File 1/Supplementary Table 6. ALS Consortium RNAseq Metadata.xlsx]

## Sheet: Metadata RNAseq
Quote	ExternalSampleId	NeuroBankID	Project	Site Specimen Collected	Sex	Ethnicity	Subject Group	Subject Group Subcategory	Family History of ALS/FTD?	MND with FTD?	MND with Dementia?	Site of Motor Onset	Site of Motor Onset Detail	Age at Symptom Onset	Age at Death	Sample Source	RIN	pH	Disease Duration in Months	Post Mortem Interval in Hours	Reported Genomic Mutations (from sites, NOT in any way associated with WGS data from NYGC)	C9orf72 Repeat Expansion (Data from CUMC)	ATXN2 Repeat Expansion (Data from CUMC)	Cause of Death	Revised El Escorial Criteria	Comorbidities	Prep	Platform	Sex Call	Sex Genotype	pct_african	pct_south_asian	pct_east_asian	pct_european	pct_americas	C9 repeat size	Expanded, >=30	ATXN2 repeat size	Intermediate, 30-33
CGND_14856	CGND-HRA-02919		ALS Consortium	Academic Medical Center	Male	Chamorro	Other MND	Parkinsonism-Dementia Complex	Uknown	Unknow	Unknow	Uknown	Unknown	59	61	Cortex_Frontal	7.1		33	Unknown	Unknown	Unknown	Unknown	pneumonia	Unknown	unknown	Automated KAPA Total	NovaSeq V1	male	XY	0.030725	0.049747	0.60517	0.233478	0.08088	N/A	N/A	N/A	N/A
CGND_14856	CGND-HRA-02921		ALS Consortium	Academic Medical Center	Male	Chamorro	Other MND	Parkinsonism-Dementia Complex	Unknown	Unknown	Unknown	Unknown	Unknown	61	71	Cortex_Frontal	6.2		33	Unknown	Unknown	Unknown	Unknown	sepsis	Unknown	Diabetes mellitus	Automated KAPA Total	NovaSeq V1	male	XY	0.012802	0.073645	0.755614	0.066643	0.091296	N/A	N/A	N/A	N/A
CGND_14856	CGND-HRA-02922		ALS Consortium	Academic Medical Center	Male	Chamorro	Other MND	Parkinsonism-Dementia Complex	Unknown	Unknown	Unknown	Unknown	Unknown	61	71	Spinal_Cord_Unspecified	7.2		33	Unknown	Unknown	Unknown	Unknown	sepsis	Unknown	Diabetes mellitus	Automated KAPA Total	NovaSeq V1	male	XY	0.012802	0.073645	0.755614	0.066643	0.091296	N/A	N/A	N/A	N/A
CGND_14856	CGND-HRA-02923		ALS Consortium	Academic Medical Center	Male	Chamorro	Other MND	Parkinsonism-Dementia Complex	Uknown	Unknow	Unknow	Uknown	Unknown	42	52	Cortex_Frontal	7.1		126	Unknown	Unknown	Unknown	Unknown	pneumonia	Unknown	unknown	Automated KAPA Total	NovaSeq V1	male	XY	0.030052	0.094677	0.766197	0.099492	0.009581	N/A	N/A	N/A	N/A
CGND_14856	CGND-HRA-02924		ALS Consortium	Academic Medical Center	Male	Chamorro	ALS Spectrum MND	Classical/Typical ALS	Uknown	Unknow	Unknow	Uknown	Unknown	37	60	Cortex_Frontal	6.6		300	Unknown	Unknown	Unknown	Unknown	unknown	Unknown	Neurofibrillary Tangles	Automated KAPA Total	NovaSeq V1	male	XY	0.014601	0.077813	0.713577	0.114483	0.079527	N/A	N/A	N/A	N/A
CGND_14856	CGND-HRA-02925		ALS Consortium	Academic Medical Center	Male	Chamorro	Non-Neurological Control		Uknown	Not Applicable	Not Applicable	Not Applicable	Not Applicable	Not Applicable	72	Cortex_Frontal	6.8		Not Applicable	Unknown	Unknown	Unknown	Unknown	other	Not Applicable	necrotizing enterocolitis	Automated KAPA Total	NovaSeq V1	male	XY	0.01438	0.050094	0.935506	1e-05	1e-05	N/A	N/A	N/A	N/A
CGND_14856	CGND-HRA-02926		ALS Consortium	Academic Medical Center	Male	Chamorro	Non-Neurological Control		Uknown	Not Applicable	Not Applicable	Not Applicable	Not Applicable	Not Applicable	72	Spinal_Cord_Unspecified	7.5		Not Applicable	Unknown	Unknown	Unknown	Unknown	other	Not Applicable	necrotizing enterocolitis	Automated KAPA Total	NovaSeq V1	male	XY	0.01438	0.050094	0.935506	1e-05	1e-05	N/A	N/A	N/A	N/A
CGND_14856	CGND-HRA-02927		ALS Consortium	Academic Medical Center	Male	Chamorro	ALS Spectrum MND	Classical/Typical ALS	Uknown	Unknown	Unknown	Uknown	Unknown	52	54	Cortex_Frontal	4.3		29	Unknown	Unknown	Unknown	Unknown	pneumonia	Unknown	Neurofibrillary Tangles	Automated KAPA Total	NovaSeq V1	male	XY	0.020831	0.058888	0.739015	0.103386	0.07788	N/A	N/A	N/A	N/A
CGND_14856	CGND-HRA-02928		ALS Consortium	Academic Medical Center	Male	Chamorro	ALS Spectrum MND	Classical/Typical ALS	Uknown	Unknown	Unknown	Uknown	Unknown	52	54	Spinal_Cord_Unspecified	7.5		29	Unknown	Unknown	Unknown	Unknown	pneumonia	Unknown	Neurofibrillary Tangles	Automated KAPA Total	NovaSeq V1	male	XY	0.020831	0.058888	0.739015	0.103386	0.07788	N/A	N/A	N/A	N/A
CGND_14856	CGND-HRA-02929		ALS Consortium	Academic Medical Center	Female	Chamorro	Other MND	Parkinsonism-Dementia Complex	Uknown	Unknown	Unknown	Uknown	Unknown	59	64	Cortex_Frontal	5.1		61	Unknown	Unknown	Unknown	Unknown	respiratory	Unknown	bronchiectasis	Automated KAPA Total	NovaSeq V1	female	XX	0.034635	0.092249	0.755575	0.083997	0.033544	N/A	N/A	N/A	N/A
CGND_14856	CGND-HRA-02930		ALS Consortium	Academic Medical Center	Female	Chamorro	Other MND	Parkinsonism-Dementia Complex	Uknown	Unknown	Unknown	Uknown	Unknown	59	64	Spinal_Cord_Unspecified	6.6		61	Unknown	Unknown	Unknown	Unknown	respiratory	Unknown	bronchiectasis	Automated KAPA Total	NovaSeq V1	female	XX	0.034635	0.092249	0.755575	0.083997	0.033544	N/A	N/A	N/A	N/A
CGND_14856	CGND-HRA-02931		ALS Consortium	Academic Medical Center	Male	Chamorro	Other MND	Parkinsonism-Dementia Complex	Uknown	Unknown	Unknown	Uknown	Unknown	61	73	Spinal_Cord_Unspecified	5.4		132	Unknown	Unknown	Unknown	Unknown	pneumonia	Unknown	Unknown	Automated KAPA Total	NovaSeq V1	male	XY	0.025388	0.049187	0.656329	0.139985	0.12911	N/A	N/A	N/A	N/A
CGND_14856	CGND-HRA-02932		ALS Consortium	Academic Medical Center	Female	Chamorro	Non-Neurological Control		Uknown	Not Applicable	Not Applicable	Not Applicable	Not Applicable	Not Applicable	73	Cortex_Frontal	4.2		Not Applicable	Unknown	Unknown	Unknown	Unknown	pneumonia	Not Applicable	Arterial sclerosis	Automated KAPA Total	NovaSeq V1	female	XX	0.024075	0.119497	0.62129	0.125723	0.109415	N/A	N/A	N/A	N/A
CGND_14856	CGND-HRA-02933		ALS Consortium	Academic Medical Center	Female	Chamorro	Other MND	Parkinsonism-Dementia Complex	Uknown	Unknown	Unknown	Uknown	Unknown	46	51	Cortex_Frontal	7.1		59	Unknown	Unknown	Unknown	Unknown	pneumonia	Unknown	Unknown	Automated KAPA Total	NovaSeq V1	female	XX	0.018292	0.045453	0.759938	0.173824	0.002493	N/A	N/A	N/A	N/A
CGND_14856	CGND-HRA-02934		ALS Consortium	Academic Medical Center	Male	Chamorro	ALS Spectrum MND	Classical/Typical ALS	Uknown	Unknown	Unknown	Uknown	Unknown	46	51	Spinal_Cord_Unspecified	7.5		60	Unknown	Unknown	Unknown	Unknown	respiratory	Unknown	contusion	Automated KAPA Total	NovaSeq V1	male	XY	0.000411	0.072908	0.696545	0.070933	0.159203	N/A	N/A	N/A	N/A
CGND_14856	CGND-HRA-02935		ALS Consortium	Academic Medical Center	Female	Chamorro	Non-Neurological Control		Uknown	Not Applicable	Not Applicable	Not Applicable	Not Applicable	Not Applicable	68	Spinal_Cord_Unspecified	5.6		Not Applicable	Unknown	Unknown	Unknown	Unknown	cardiac	Not Applicable	congestive heart failure	Automated KAPA Total	NovaSeq V1	female	XX	0.023476	0.047437	0.695203	0.233418	0.000466	N/A	N/A	N/A	N/A
CGND_14856	CGND-HRA-02936		ALS Consortium	Academic Medical Center	Female	Chamorro	Non-Neurological Control		Uknown	Not Applicable	Not Applicable	Not Applicable	Not Applicable	Not Applicable	57	Cortex_Frontal	7.4		Not Applicable	Unknown	Unknown	Unknown	Unknown	cardiac	Not Applicable	congestive heart failure	Automated KAPA Total	NovaSeq V1	female	XX	0.021915	0.059219	0.836069	0.068909	0.013888	N/A	N/A	N/A	N/A
CGND_14856	CGND-HRA-02937		ALS Consortium	Academic Medical Center	Female	Chamorro	Non-Neurological Control		Uknown	Not Applicable	Not Applicable	Not Applicable	Not Applicable	Not Applicable	57	Spinal_Cord_Unspecified	6.2		Not Applicable	Unknown	Unknown	Unknown	Unknown	cardiac	Not Applicable	congestive heart failure	Automated KAPA Total	NovaSeq V1	female	XX	0.021915	0.059219	0.836069	0.068909	0.013888	N/A	N/A	N/A	N/A
CGND_14856	CGND-HRA-02939		ALS Consortium	Academic Medical Center	Male	Chamorro	ALS Spectrum MND	Classical/Typical ALS	Uknown	Unknown	Unknown	Uknown	Unknown	44	49	Cortex_Frontal	7		35	Unknown	Unknown	Unknown	Unknown	pneumonia	Unknown	Unknown	Automated KAPA Total	NovaSeq V1	male	XY	0.022085	0.066623	0.692225	0.167094	0.051973	N/A	N/A	N/A	N/A
CGND_14856	CGND-HRA-02940		ALS Consortium	Academic Medical Center	Male	Chamorro	ALS Spectrum MND	Classical/Typical ALS	Uknown	Unknown	Unknown	Uknown	Unknown	44	49	Spinal_Cord_Unspecified	6.2		35	Unknown	Unknown	Unknown	Unknown	pneumonia	Unknown	Unknown	Automated KAPA Total	NovaSeq V1	male	XY	0.022085	0.066623	0.692225	0.167094	0.051973	N/A	N/A	N/A	N/A
CGND_14856	CGND-HRA-02941		ALS Consortium	Academic Medical Center	Male	Chamorro	Non-Neurological Control		Unknown	Not Applicable	Not Applicable	Not Applicable	Not Applicable	Not Applicable	31	Cortex_Frontal	7.4		Not Applicable	Unknown	Unknown	Unknown	Unknown	drowned	Not Applicable	pulmonary emphysema/drowned	Automated KAPA Total	NovaSeq V1	male	XY	0.026552	0.05521	0.759488	0.09543	0.06332	N/A	N/A	N/A	N/A
CGND_14856	CGND-HRA-02942		ALS Consortium	Academic Medical Center	Male	Chamorro	Non-Neurological Control		Uknown	Not Applicable	Not Applicable	Not Applicable	Not Applicable	Not Applicable	27	Cortex_Frontal	6.7		Not Applicable	Unknown	Unknown	Unknown	Unknown	cardiac	Not Applicable	Unknown	Automated KAPA Total	NovaSeq V1	male	XY	0.012376	0.053955	0.337928	0.54576	0.049982	N/A	N/A	N/A	N/A
CGND_14856	CGND-HRA-02943		ALS Consortium	Academic Medical Center	Female	Chamorro	Non-Neurological Control		Uknown	Not Applicable	Not Applicable	Not Applicable	Not Applicable	Not Applicable	43	Cortex_Frontal	7.6		Not Applicable	Unknown	Unknown	Unknown	Unknown	other	Not Applicable	burned	Automated KAPA Total	NovaSeq V1	female	XX	0.026095	0.063542	0.801291	0.041034	0.068038	N/A	N/A	N/A	N/A
CGND_14856	CGND-HRA-02944		ALS Consortium	Academic Medical Center	Male	Chamorro	Non-Neurological Control		Uknown	Not Applicable	Not Applicable	Not Applicable	Not Applicable	Not Applicable	63	Spinal_Cord_Unspecified	4.4		Not Applicable	Unknown	Unknown	Unknown	Unknown	cardiac	Not Applicable	Diabetes mellitus	Automated KAPA Total	NovaSeq V1	male	XY	0.010649	0.045523	0.70678	0.135644	0.101405	N/A	N/A	N/A	N/A
CGND_14856	CGND-HRA-02947		ALS Consortium	Academic Medical Center	Male	Chamorro	Other MND	Parkinsonism-Dementia Complex	Uknown	Unknown	Unknown	Uknown	Unknown	61	76	Cortex_Frontal	5.7		63	Unknown	Unknown	Unknown	Unknown	pneumonia	Unknown	aspiration pneumonia	Automated KAPA Total	NovaSeq V1	male	XY	0.015163	0.103576	0.735498	0.063917	0.081847	N/A	N/A	N/A	N/A
CGND_14856	CGND-HRA-02948		ALS Consortium	Academic Medical Center	Male	Chamorro	Other MND	Parkinsonism-Dementia Complex	Uknown	Unknown	Unknown	Uknown	Unknown	61	76	Spinal_Cord_Unspecified	5.2		63	Unknown	Unknown	Unknown	Unknown	pneumonia	Unknown	aspiration pneumonia	Automated KAPA Total	NovaSeq V1	male	XY	0.015163	0.103576	0.735498	0.063917	0.081847	N/A	N/A	N/A	N/A
CGND_14856	CGND-HRA-02949		ALS Consortium	Academic Medical Center	Male	Chamorro	Other MND	Amyotrophic Lateral Sclerosis and Parkinsonism-Dementia Complex	Uknown	Unknown	Unknown	Uknown	Unknown	63	69	Cortex_Frontal	4.5		78	Unknown	Unknown	Unknown	Unknown	pneumonia	Unknown	necrotizing pneumonia	Automated KAPA Total	NovaSeq V1	male	XY	0.027434	0.041746	0.645502	0.205301	0.080017	N/A	N/A	N/A	N/A
CGND_14856	CGND-HRA-02951		ALS Consortium	Academic Medical Center	Male	Chamorro	ALS Spectrum MND	Classical/Typical ALS	Uknown	Unknown	Unknown	Uknown	Unknown	42	45	Cortex_Frontal	7.6		34	Unknown	Unknown	Unknown	Unknown	respiratory	Unknown	Unknown	Automated KAPA Total	NovaSeq V1	male	XY	0.006353	0.07692	0.733109	0.068852	0.114766	N/A	N/A	N/A	N/A
CGND_14856	CGND-HRA-02952		ALS Consortium	Academic Medical Center	Male	Chamorro	ALS Spectrum MND	Classical/Typical ALS	Uknown	Unknown	Unknown	Uknown	Unknown	42	45	Spinal_Cord_Unspecified	7		34	Unknown	Unknown	Unknown	Unknown	respiratory	Unknown	Unknown	Automated KAPA Total	NovaSeq V1	male	XY	0.006353	0.07692	0.733109	0.068852	0.114766	N/A	N/A	N/A	N/A
CGND_14856	CGND-HRA-02953		ALS Consortium	Academic Medical Center	Male	Chamorro	Non-Neurological Control		Uknown	Not Applicable	Not Applicable	Not Applicable	Not Applicable	Not Applicable	56	Cortex_Frontal	8.2		Not Applicable	Unknown	Unknown	Unknown	Unknown	pneumonia	Not Applicable	Unknown	Automated KAPA Total	NovaSeq V1	male	XY	0.003333	0.082685	0.681116	0.166101	0.066765	N/A	N/A	N/A	N/A
CGND_14856	CGND-HRA-02954		ALS Consortium	Academic Medical Center	Male	Chamorro	Non-Neurological Control		Uknown	Not Applicable	Not Applicable	Not Applicable	Not Applicable	Not Applicable	56	Spinal_Cord_Unspecified	7.5		Not Applicable	Unknown	Unknown	Unknown	Unknown	pneumonia	Not Applicable	Unknown	Automated KAPA Total	NovaSeq V1	male	XY	0.003333	0.082685	0.681116	0.166101	0.066765	N/A	N/A	N/A	N/A
