# Supplementary material for: The cycad genotoxin methylazoxymethanol, linked to Guam ALS/PDC, induces transcriptional mutagenesis
Source: Acta Neuropathol Commun. 2024 Feb 21;12:30. doi: 10.1186/s40478-024-01725-y (PMC10882831; doi:10.1186/s40478-024-01725-y)
Supplement: Supplementary file 1 — Additional file 1. Supplementary material 1 (ZIP 1015 kb) [file 40478_2024_1725_MOESM1_ESM.zip › Additional File 1/Supplementary Table 2. Overview of tissues (sample numbers).xlsx]

## Sheet: Samples_human
Path. Diag.	Age	Gender	Feature	Samples					RNA
				[Tube no.]					Nanodrop
				Frontal	Spinal cord		RIN	RIN	ng/ul	ng/ul
PDC	51	F	(aseptic sampling)	19			7.1		680
	71	M		6	7		6.2	7.2	256	502
	68	M		4	5		3.8	1.6	627	418
	69	F		1			4.3		293
	61	M		2			7.1		301
	52	F		3			4.3		651
	52	M		8			7.1		860
	64	F		14	15		5.1	6.6	472	445
	73	M		16	17		3.1	5.4	851	369
	73	F		20	21		2.1	3.9	627	398
	61	M		36	37		5.8	5.1	800	463
	76	M		38	39		5.7	5.2	541	147
PDC+ALS	69	M		40	41		4.5	4.7	226	739
ALS	51	M	contusion		22			7.5	338
	45	M	subdural hematoma	42	43		7.6	7	739	460
	60	M	NFT+	9			6.6		1132
	54	M	NFT+	12	13		4.3	7.5	923	445
	49	M		29	30		7	6.2	672	187
Control	48	M		27	28		2.6	4	578	179
	72	M	senile brain	10	11		6.8	7.5	1020	680
	73	F	Arterial sclerosis	18			4.2		566
	68	F	heart failure	23	24		3.7	5.6	733	308
	57	F	DM	25	26		7.4	6.2	1211	196
	31	M	Drowning	31			7.4		948
	27	M	Card.Failure	32			6.7		507
	43	F	Burn	33			7.6		772
	63	M	Diabetes m.	34	35		1.7	4.4	751	226
	56	M	pneumonia	44	45		8.2	7.5	402	437
RIN values pre-NYGC ALS Consortium processing
22 out of 45 samples had a RIN > 6
