# Supplementary material for: The cycad genotoxin methylazoxymethanol, linked to Guam ALS/PDC, induces transcriptional mutagenesis
Source: Acta Neuropathol Commun. 2024 Feb 21;12:30. doi: 10.1186/s40478-024-01725-y (PMC10882831; doi:10.1186/s40478-024-01725-y)
Supplement: Supplementary file 1 — Additional file 1. Supplementary material 1 (ZIP 1015 kb) [file 40478_2024_1725_MOESM1_ESM.zip › Additional File 1/Supplementary Table 7. Guam ALS:PDC vs control DEG list.xlsx]

## Sheet: Samples
DEG lists
Guam ALS/PDC vs Chamorro control
DESeq2
FDR < 0.1
FC < 2, >2
Excluded groups where n=1
PARTEK FLOW

## Sheet: Frontal cortex male (ALS vs C)
Gene ID	Ensembl ID	Gene name	P-value (Classical/Typical ALS vs. _)	FDR step up (Classical/Typical ALS vs. _)	Ratio (Classical/Typical ALS vs. _)	Fold change (Classical/Typical ALS vs. _)	LSMean(Classical/Typical ALS) (Classical/Typical ALS vs. _)	LSMean(_) (Classical/Typical ALS vs. _)
ENSG00000172508.11	ENSG00000172508.11	CARNS1	1.0167e-10	3.33813e-06	2.62942	2.62942	1509.48	574.072
ENSG00000122367.21	ENSG00000122367.21	LDB3	4.79612e-07	0.00621684	2.53302	2.53302	402.297	158.821
ENSG00000244734.4	ENSG00000244734.4	HBB	5.68042e-07	0.00621684	0.0657024	-15.2201	166.372	2532.2
ENSG00000254681.6	ENSG00000254681.6	PKD1P5	1.02033e-06	0.00837509	4.42407	4.42407	230.1	52.0109
ENSG00000207955.5	ENSG00000207955.5	ENSG00000207955	1.76165e-06	0.0115681	2.65551	2.65551	238.415	89.7812
ENSG00000188536.13	ENSG00000188536.13	HBA2	1.2532e-05	0.0685772	0.073899	-13.532	47.2777	639.761
ENSG00000204655.12	ENSG00000204655.12	MOG	1.73218e-05	0.0812465	2.37749	2.37749	1431.31	602.026

## Sheet: Frontal cortex male (PDC vs C)
Gene ID	Ensembl ID	Gene name	P-value (Parkinsonism-Dementia Complex vs. _)	FDR step up (Parkinsonism-Dementia Complex vs. _)	Ratio (Parkinsonism-Dementia Complex vs. _)	Fold change (Parkinsonism-Dementia Complex vs. _)	LSMean(Parkinsonism-Dementia Complex) (Parkinsonism-Dementia Complex vs. _)	LSMean(_) (Parkinsonism-Dementia Complex vs. _)
ENSG00000251226.1	ENSG00000251226.1	LINC02714	1.38914e-08	0.000296915	0.0699463	-14.2967	3.83329	54.8033
ENSG00000157005.4	ENSG00000157005.4	SST	3.6429e-08	0.000389317	0.24341	-4.1083	97.5673	400.835
ENSG00000286227.1	ENSG00000286227.1	ENSG00000286227	2.3462e-06	0.0167159	5.46884	5.46884	48.1283	8.80046
ENSG00000235410.1	ENSG00000235410.1	ENSG00000235410	3.50453e-06	0.0187265	2.51396	2.51396	105.632	42.0182
ENSG00000289444.1	ENSG00000289444.1	ENSG00000289444	4.5015e-06	0.019243	6.33715	6.33715	57.5004	9.07354
ENSG00000203663.4	ENSG00000203663.4	OR2L2	8.72383e-06	0.0310772	3.49577	3.49577	99.1981	28.3766
ENSG00000181773.7	ENSG00000181773.7	GPR3	1.15072e-05	0.0351364	0.231548	-4.31876	19.3596	83.6097
ENSG00000171180.3	ENSG00000171180.3	OR2M4	1.46971e-05	0.0392669	3.70067	3.70067	48.5756	13.1262
ENSG00000167470.14	ENSG00000167470.14	MIDN	1.6591e-05	0.0394019	0.482072	-2.07438	499.162	1035.45
ENSG00000235008.1	ENSG00000235008.1	ENSG00000235008	2.52008e-05	0.0538217	2.71365	2.71365	111.472	41.0784
ENSG00000181195.11	ENSG00000181195.11	PENK	2.7699e-05	0.0538217	0.23105	-4.32807	15.5983	67.5105
ENSG00000156076.10	ENSG00000156076.10	WIF1	3.0793e-05	0.0541208	0.293329	-3.40915	74.1521	252.795
ENSG00000155090.15	ENSG00000155090.15	KLF10	3.29171e-05	0.0541208	0.280598	-3.56382	108.621	387.107
ENSG00000228198.3	ENSG00000228198.3	OR2M3	4.1085e-05	0.062725	3.48148	3.48148	62.0143	17.8126
ENSG00000286655.1	ENSG00000286655.1	ENSG00000286655	5.01528e-05	0.0714644	2.99214	2.99214	48.1587	16.095
ENSG00000166682.13	ENSG00000166682.13	TMPRSS5	7.02916e-05	0.0872343	2.73703	2.73703	409.803	149.726
ENSG00000233756.5	ENSG00000233756.5	DSCAM-IT1	8.15778e-05	0.0872343	2.38657	2.38657	151.674	63.553
ENSG00000197454.2	ENSG00000197454.2	OR2L5	8.83225e-05	0.0872343	3.90141	3.90141	58.7683	15.0633
ENSG00000229335.2	ENSG00000229335.2	DANT1	8.95894e-05	0.0872343	2.12888	2.12888	339.563	159.504
ENSG00000279711.1	ENSG00000279711.1	ENSG00000279711	9.56809e-05	0.0872343	3.00175	3.00175	277.195	92.3443
ENSG00000242086.8	ENSG00000242086.8	MUC20-OT1	9.59221e-05	0.0872343	2.02189	2.02189	1273.78	629.997
ENSG00000278975.1	ENSG00000278975.1	ENSG00000278975	9.67822e-05	0.0872343	2.32934	2.32934	195.618	83.9799
ENSG00000237636.3	ENSG00000237636.3	ANKRD26P3	0.000100428	0.0872343	0.256155	-3.90388	23.7433	92.6909
ENSG00000140557.12	ENSG00000140557.12	ST8SIA2	0.000106012	0.0872343	0.112637	-8.8781	3.37217	29.9385
ENSG00000260721.1	ENSG00000260721.1	ENSG00000260721	0.000106114	0.0872343	2.89962	2.89962	77.3759	26.6849
ENSG00000186594.15	ENSG00000186594.15	MIR22HG	0.000113271	0.0891434	0.479564	-2.08523	73.2278	152.697
ENSG00000243715.1	ENSG00000243715.1	CACNA2D3-AS1	0.000116778	0.0891434	3.35359	3.35359	198.534	59.2006
ENSG00000275427.1	ENSG00000275427.1	ENSG00000275427	0.000124168	0.0903012	2.89987	2.89987	239.016	82.4231
ENSG00000224227.3	ENSG00000224227.3	OR2L1P	0.000126744	0.0903012	3.54592	3.54592	41.2074	11.6211
ENSG00000236187.1	ENSG00000236187.1	GJA6P	0.000141038	0.092672	3.02133	3.02133	56.3055	18.636
ENSG00000237492.1	ENSG00000237492.1	OR2L9P	0.000145812	0.092672	3.82364	3.82364	28.5226	7.45954
ENSG00000228195.2	ENSG00000228195.2	RPL5P27	0.000151876	0.092672	2.85368	2.85368	56.1026	19.6597
ENSG00000135363.12	ENSG00000135363.12	LMO2	0.000152183	0.092672	0.437142	-2.28759	128.108	293.058
ENSG00000135625.8	ENSG00000135625.8	EGR4	0.000159608	0.092672	0.259754	-3.84979	67.9162	261.463
ENSG00000256721.1	ENSG00000256721.1	CACNA1C-IT3	0.000160422	0.092672	3.31936	3.31936	56.7845	17.107
ENSG00000256025.2	ENSG00000256025.2	CACNA1C-AS4	0.000172852	0.0965505	2.43342	2.43342	168.577	69.2756
ENSG00000130176.8	ENSG00000130176.8	CNN1	0.000176171	0.0965505	0.327915	-3.04957	24.7793	75.566
ENSG00000155011.9	ENSG00000155011.9	DKK2	0.000183324	0.0979221	0.315959	-3.16497	26.2228	82.9943
ENSG00000279497.1	ENSG00000279497.1	ENSG00000279497	0.000188373	0.0979221	2.44731	2.44731	105.572	43.138
ENSG00000271383.8	ENSG00000271383.8	NBPF19	0.000192417	0.0979221	3.32626	3.32626	52.4264	15.7614

## Sheet: Frontal cortex female (PDC v C)
Gene ID	Ensembl ID	Gene name	P-value (Parkinsonism-Dementia Complex vs. _)	FDR step up (Parkinsonism-Dementia Complex vs. _)	Ratio (Parkinsonism-Dementia Complex vs. _)	Fold change (Parkinsonism-Dementia Complex vs. _)	LSMean(Parkinsonism-Dementia Complex) (Parkinsonism-Dementia Complex vs. _)	LSMean(_) (Parkinsonism-Dementia Complex vs. _)
ENSG00000006747.15	ENSG00000006747.15	SCIN	1.92583e-13	4.70557e-09	5.88798	5.88798	405.441	68.859
ENSG00000228696.10	ENSG00000228696.10	ARL17B	8.41505e-10	1.02807e-05	0.112093	-8.92115	19.671	175.488
ENSG00000166682.13	ENSG00000166682.13	TMPRSS5	3.00858e-09	2.45039e-05	6.15211	6.15211	745.523	121.182
ENSG00000103226.19	ENSG00000103226.19	NOMO3	1.04773e-07	0.000640004	6.9786	6.9786	161.613	23.1584
ENSG00000248837.7	ENSG00000248837.7	ENSG00000248837	2.37568e-07	0.00116095	0.151212	-6.61325	13.5645	89.7056
ENSG00000223930.8	ENSG00000223930.8	ENSG00000223930	1.28413e-06	0.0052294	0.11976	-8.35003	23.1111	192.978
ENSG00000203747.12	ENSG00000203747.12	FCGR3A	3.14809e-06	0.0109886	3.80881	3.80881	392.996	103.181
ENSG00000254923.1	ENSG00000254923.1	ENSG00000254923	3.96166e-06	0.0120999	0.00657137	-152.175	0.192738	29.33
ENSG00000283443.2	ENSG00000283443.2	ZNF285DP	8.87386e-06	0.0240915	6.23752	6.23752	77.428	12.4133
ENSG00000188536.13	ENSG00000188536.13	HBA2	1.10642e-05	0.0246137	0.189996	-5.26327	93.9424	494.444
ENSG00000226430.7	ENSG00000226430.7	USP17L7	1.10809e-05	0.0246137	0.00726851	-137.58	0.192738	26.5169
ENSG00000262539.1	ENSG00000262539.1	ENSG00000262539	1.56211e-05	0.0318071	1.84256e-06	-542723	5.85831e-05	31.7944
ENSG00000241945.8	ENSG00000241945.8	PWP2	1.78598e-05	0.0335682	0.100397	-9.96048	7.94648	79.1508
ENSG00000254866.2	ENSG00000254866.2	DEFB109D	3.42414e-05	0.059761	0.009394	-106.451	0.192738	20.5171
ENSG00000095970.17	ENSG00000095970.17	TREM2	3.72233e-05	0.0606342	3.80199	3.80199	109.204	28.723
ENSG00000215030.5	ENSG00000215030.5	RPL13P12	4.20798e-05	0.0642612	0.150048	-6.66451	22.2328	148.171
ENSG00000198734.12	ENSG00000198734.12	F5	4.57398e-05	0.0657415	0.336132	-2.97502	95.4274	283.898
ENSG00000125730.18	ENSG00000125730.18	C3	5.80118e-05	0.0787478	2.50664	2.50664	2994.93	1194.8
ENSG00000235823.4	ENSG00000235823.4	OLMALINC	6.77642e-05	0.0871448	2.35361	2.35361	817.484	347.332
ENSG00000254363.6	ENSG00000254363.6	ENSG00000254363	7.38168e-05	0.0901819	0.217302	-4.60189	13.0546	60.0759
ENSG00000082074.19	ENSG00000082074.19	FYB1	8.55084e-05	0.099491	2.50342	2.50342	324.313	129.548
ENSG00000205611.5	ENSG00000205611.5	LINC01597	8.99917e-05	0.0999481	6.23636	6.23636	52.5243	8.42227

## Sheet: Spinal cord male (ALS v C)
Gene ID	Ensembl ID	Gene name	P-value (Classical/Typical ALS vs. _)	FDR step up (Classical/Typical ALS vs. _)	Ratio (Classical/Typical ALS vs. _)	Fold change (Classical/Typical ALS vs. _)	LSMean(Classical/Typical ALS) (Classical/Typical ALS vs. _)	LSMean(_) (Classical/Typical ALS vs. _)
ENSG00000181656.7	ENSG00000181656.7	GPR88	4.31402e-07	0.00657867	0.273144	-3.66107	42.3405	155.012
ENSG00000259505.1	ENSG00000259505.1	ENSG00000259505	5.73605e-07	0.00657867	0.123754	-8.08056	7.48263	60.4639
ENSG00000274276.5	ENSG00000274276.5	ENSG00000274276	1.60393e-05	0.0988851	0.151563	-6.59792	9.40569	62.058
ENSG00000142621.21	ENSG00000142621.21	FHAD1	1.87979e-05	0.0988851	2.67713	2.67713	125.701	46.9536
ENSG00000173991.6	ENSG00000173991.6	TCAP	2.84778e-05	0.0988851	0.293234	-3.41024	26.0112	88.7046
ENSG00000168874.13	ENSG00000168874.13	ATOH8	3.32211e-05	0.0988851	0.221322	-4.5183	348.478	1574.53
ENSG00000114270.18	ENSG00000114270.18	COL7A1	3.59355e-05	0.0988851	0.337208	-2.96553	665.858	1974.62
ENSG00000184984.10	ENSG00000184984.10	CHRM5	3.7802e-05	0.0988851	0.0751615	-13.3047	41.3172	549.712
ENSG00000198077.11	ENSG00000198077.11	CYP2A7	3.98204e-05	0.0988851	0.363539	-2.75073	40.537	111.507
ENSG00000287840.1	ENSG00000287840.1	ENSG00000287840	4.31097e-05	0.0988851	0.112823	-8.86341	6.43005	56.9921
ENSG00000186301.8	ENSG00000186301.8	MST1P2	5.20794e-05	0.0998857	0.44753	-2.23449	55.6576	124.366
ENSG00000131771.14	ENSG00000131771.14	PPP1R1B	5.22552e-05	0.0998857	0.291906	-3.42576	1415.63	4849.62

## Sheet: Spinal cord male (PDC v C)
Gene ID	Ensembl ID	Gene name	P-value (Parkinsonism-Dementia Complex vs. _)	FDR step up (Parkinsonism-Dementia Complex vs. _)	Ratio (Parkinsonism-Dementia Complex vs. _)	Fold change (Parkinsonism-Dementia Complex vs. _)	LSMean(Parkinsonism-Dementia Complex) (Parkinsonism-Dementia Complex vs. _)	LSMean(_) (Parkinsonism-Dementia Complex vs. _)
ENSG00000181656.7	ENSG00000181656.7	GPR88	6.04181e-16	1.53746e-11	0.0816389	-12.2491	12.655	155.012
ENSG00000120664.11	ENSG00000120664.11	SPART-AS1	1.33757e-08	0.000170186	2.58536	2.58536	194.549	75.2502
ENSG00000185650.10	ENSG00000185650.10	ZFP36L1	8.2193e-08	0.000697189	0.435181	-2.2979	2482.63	5704.83
ENSG00000105519.18	ENSG00000105519.18	CAPS	1.91002e-07	0.00121511	0.280408	-3.56623	282.965	1009.12
ENSG00000226752.10	ENSG00000226752.10	CUTALP	2.97073e-07	0.00144966	2.57534	2.57534	801.757	311.321
ENSG00000143416.21	ENSG00000143416.21	SELENBP1	3.41808e-07	0.00144966	0.300405	-3.32884	253.59	844.16
ENSG00000287289.1	ENSG00000287289.1	ENSG00000287289	5.35378e-07	0.00194625	0.0783489	-12.7634	3.39437	43.3238
ENSG00000167470.14	ENSG00000167470.14	MIDN	1.32524e-06	0.00421543	0.401249	-2.49222	753.686	1878.35
ENSG00000119669.5	ENSG00000119669.5	IRF2BPL	2.39346e-06	0.0058437	0.482822	-2.07115	488.251	1011.24
ENSG00000198128.4	ENSG00000198128.4	OR2L3	2.4681e-06	0.0058437	5.53287	5.53287	44.7725	8.09211
ENSG00000169715.15	ENSG00000169715.15	MT1E	2.52606e-06	0.0058437	0.348093	-2.8728	281.953	809.995
ENSG00000116729.14	ENSG00000116729.14	WLS	3.38435e-06	0.0071768	0.418817	-2.38768	1146.21	2736.78
ENSG00000162804.14	ENSG00000162804.14	SNED1	4.03577e-06	0.00738025	0.325862	-3.06879	417.339	1280.72
ENSG00000132329.11	ENSG00000132329.11	RAMP1	4.06034e-06	0.00738025	0.353768	-2.82671	381.448	1078.24
ENSG00000159399.10	ENSG00000159399.10	HK2	5.26206e-06	0.00840585	0.439788	-2.27382	518.362	1178.66
ENSG00000253764.4	ENSG00000253764.4	KBTBD11-AS1	5.28524e-06	0.00840585	0.237268	-4.21465	67.7821	285.678
ENSG00000152583.13	ENSG00000152583.13	SPARCL1	6.20603e-06	0.00913124	0.430666	-2.32199	8285.59	19239
ENSG00000137699.17	ENSG00000137699.17	TRIM29	6.746e-06	0.00913124	0.157807	-6.33686	35.8738	227.327
ENSG00000170324.21	ENSG00000170324.21	FRMPD2	6.85011e-06	0.00913124	0.340108	-2.94024	169.336	497.889
ENSG00000142089.17	ENSG00000142089.17	IFITM3	7.2059e-06	0.00913124	0.298738	-3.34742	1231.09	4120.97
ENSG00000162496.9	ENSG00000162496.9	DHRS3	7.55227e-06	0.00913124	0.413301	-2.41954	538.205	1302.21
ENSG00000137198.10	ENSG00000137198.10	GMPR	7.89434e-06	0.00913124	0.325912	-3.06831	309.628	950.033
ENSG00000230825.2	ENSG00000230825.2	ENSG00000230825	8.38426e-06	0.00927627	4.32275	4.32275	83.4092	19.2954
ENSG00000006042.12	ENSG00000006042.12	TMEM98	8.93436e-06	0.00947303	2.91385	2.91385	1935.11	664.108
ENSG00000243915.1	ENSG00000243915.1	THAP12P2	1.12398e-05	0.0111698	3.75004	3.75004	54.793	14.6113
ENSG00000250771.2	ENSG00000250771.2	ENSG00000250771	1.14125e-05	0.0111698	0.146966	-6.80432	19.7209	134.187
ENSG00000131771.14	ENSG00000131771.14	PPP1R1B	1.24337e-05	0.0113	0.241086	-4.14789	1169.18	4849.62
ENSG00000050165.19	ENSG00000050165.19	DKK3	1.31308e-05	0.0115221	0.396459	-2.52233	5144.62	12976.4
ENSG00000289396.1	ENSG00000289396.1	ENSG00000289396	1.57154e-05	0.0127743	2.71724	2.71724	201.448	74.1368
ENSG00000125148.7	ENSG00000125148.7	MT2A	1.60011e-05	0.0127743	0.324445	-3.08219	1265.39	3900.18
ENSG00000175318.12	ENSG00000175318.12	GRAMD2A	1.63769e-05	0.0127743	0.356071	-2.80843	34.8489	97.8706
ENSG00000273507.6	ENSG00000273507.6	ENSG00000273507	1.65659e-05	0.0127743	2.5163	2.5163	238.728	94.8728
ENSG00000231982.1	ENSG00000231982.1	ENSG00000231982	1.75774e-05	0.0131557	0.107819	-9.27481	9.97032	92.4729
ENSG00000177575.13	ENSG00000177575.13	CD163	2.00015e-05	0.0145422	0.121666	-8.21919	546.417	4491.1
ENSG00000288927.1	ENSG00000288927.1	ENSG00000288927	2.18012e-05	0.0153293	0.268585	-3.72322	16.9451	63.0902
ENSG00000224227.3	ENSG00000224227.3	OR2L1P	2.27177e-05	0.0153293	4.44997	4.44997	39.3605	8.84511
ENSG00000140067.7	ENSG00000140067.7	FAM181A	2.28912e-05	0.0153293	0.281382	-3.55388	34.9031	124.041
ENSG00000151929.10	ENSG00000151929.10	BAG3	2.38546e-05	0.0155648	0.30533	-3.27514	1018.21	3334.78
ENSG00000251209.9	ENSG00000251209.9	LINC00923	2.56347e-05	0.0160683	0.355777	-2.81075	58.85	165.412
ENSG00000134020.8	ENSG00000134020.8	PEBP4	2.58892e-05	0.0160683	0.250463	-3.9926	20.5921	82.216
ENSG00000165507.9	ENSG00000165507.9	DEPP1	2.78465e-05	0.0168717	0.345528	-2.89412	1399.18	4049.39
ENSG00000186198.4	ENSG00000186198.4	SLC51B	2.96806e-05	0.0175647	0.407843	-2.45192	63.5828	155.9
ENSG00000141469.18	ENSG00000141469.18	SLC14A1	3.31429e-05	0.0191679	0.192082	-5.2061	1831.17	9533.25
ENSG00000130037.5	ENSG00000130037.5	KCNA5	3.52762e-05	0.0199483	0.328739	-3.04193	59.0508	179.628
ENSG00000100033.17	ENSG00000100033.17	PRODH	3.69923e-05	0.020464	0.2825	-3.53982	1003.28	3551.42
ENSG00000101439.9	ENSG00000101439.9	CST3	3.95089e-05	0.0213911	0.405156	-2.46819	5227.21	12901.7
ENSG00000132470.14	ENSG00000132470.14	ITGB4	4.4076e-05	0.0228898	0.309493	-3.23109	3080.52	9953.44
ENSG00000148926.10	ENSG00000148926.10	ADM	4.55943e-05	0.0232048	0.265271	-3.76973	286.635	1080.54
ENSG00000184205.14	ENSG00000184205.14	TSPYL2	4.75597e-05	0.0237304	0.475241	-2.1042	841.367	1770.4
ENSG00000153208.18	ENSG00000153208.18	MERTK	5.15303e-05	0.0250165	0.462443	-2.16243	477.551	1032.67
ENSG00000114270.18	ENSG00000114270.18	COL7A1	5.21035e-05	0.0250165	0.320228	-3.12277	632.329	1974.62
ENSG00000130707.18	ENSG00000130707.18	ASS1	5.47391e-05	0.025618	0.179868	-5.55962	161.319	896.872
ENSG00000122986.14	ENSG00000122986.14	HVCN1	5.59709e-05	0.025618	0.41535	-2.40761	126.858	305.423
ENSG00000172216.6	ENSG00000172216.6	CEBPB	5.63764e-05	0.025618	0.383867	-2.60507	290.031	755.551
ENSG00000160808.11	ENSG00000160808.11	MYL3	5.96016e-05	0.0266085	0.30246	-3.30623	48.1172	159.086
ENSG00000173662.21	ENSG00000173662.21	TAS1R1	6.06715e-05	0.0266191	0.226055	-4.4237	6.13204	27.1263
ENSG00000168140.5	ENSG00000168140.5	VASN	6.69809e-05	0.0288892	0.364891	-2.74054	224.045	614.006
ENSG00000162383.13	ENSG00000162383.13	SLC1A7	6.92006e-05	0.0293491	0.208146	-4.80433	10.8479	52.1168
ENSG00000117298.16	ENSG00000117298.16	ECE1	7.09464e-05	0.0295963	0.372952	-2.68131	945.552	2535.32
ENSG00000155265.11	ENSG00000155265.11	GOLGA7B	7.38378e-05	0.0303057	0.404757	-2.47062	213.263	526.893
ENSG00000100652.5	ENSG00000100652.5	SLC10A1	7.57152e-05	0.0305829	4.17172	4.17172	37.1469	8.90446
ENSG00000178814.17	ENSG00000178814.17	OPLAH	8.28487e-05	0.0329414	0.461937	-2.1648	355.795	770.223
ENSG00000274276.5	ENSG00000274276.5	ENSG00000274276	8.57192e-05	0.0335584	0.15514	-6.44577	9.62771	62.058
ENSG00000114315.4	ENSG00000114315.4	HES1	8.94114e-05	0.0344735	0.354106	-2.82401	131.748	372.058
ENSG00000253877.6	ENSG00000253877.6	LINC01608	9.28001e-05	0.0351905	2.81413	2.81413	411.371	146.181
ENSG00000185499.17	ENSG00000185499.17	MUC1	9.40367e-05	0.0351905	0.307996	-3.24679	23.284	75.5983
ENSG00000206384.11	ENSG00000206384.11	COL6A6	9.62737e-05	0.0355055	3.21702	3.21702	78.157	24.2948
ENSG00000214776.12	ENSG00000214776.12	ENSG00000214776	9.85123e-05	0.0357695	6.41618	6.41618	95.6027	14.9003
ENSG00000120885.22	ENSG00000120885.22	CLU	0.000100373	0.0357695	0.399011	-2.5062	38739.4	97088.6
ENSG00000150656.15	ENSG00000150656.15	CNDP1	0.000102056	0.0357695	3.09674	3.09674	3778.45	1220.14
ENSG00000223779.6	ENSG00000223779.6	ENSG00000223779	0.000102612	0.0357695	0.0098742	-101.274	0.190513	19.294
ENSG00000144908.14	ENSG00000144908.14	ALDH1L1	0.000105274	0.0360555	0.379657	-2.63396	997.855	2628.31
ENSG00000286663.1	ENSG00000286663.1	ENSG00000286663	0.000106267	0.0360555	0.143224	-6.98206	2.73462	19.0933
ENSG00000257322.7	ENSG00000257322.7	ENSG00000257322	0.000109222	0.0364412	0.0398709	-25.0809	0.677657	16.9963
ENSG00000100767.17	ENSG00000100767.17	PAPLN	0.000110425	0.0364412	0.310869	-3.21679	363.307	1168.68
ENSG00000228412.9	ENSG00000228412.9	LNC-LBCS	0.000112762	0.0364412	0.332214	-3.01011	38.786	116.75
ENSG00000141639.12	ENSG00000141639.12	MAPK4	0.000113131	0.0364412	0.47908	-2.08733	1225.21	2557.41
ENSG00000152936.11	ENSG00000152936.11	LMNTD1	0.000120446	0.0383123	0.286113	-3.49512	23.403	81.7962
ENSG00000111058.8	ENSG00000111058.8	ACSS3	0.000123516	0.0388037	0.449976	-2.22234	351.239	780.572
ENSG00000050767.18	ENSG00000050767.18	COL23A1	0.000132698	0.041064	0.311397	-3.21134	52.8442	169.7
ENSG00000074410.14	ENSG00000074410.14	CA12	0.000133938	0.041064	4.44807	4.44807	30.9459	6.95715
ENSG00000184925.12	ENSG00000184925.12	LCN12	0.000136016	0.0412046	0.357498	-2.79722	136.228	381.06
ENSG00000154316.16	ENSG00000154316.16	TDH	0.000139735	0.0418333	0.29733	-3.36327	45.0161	151.401
ENSG00000259072.2	ENSG00000259072.2	ENSG00000259072	0.000141563	0.0418464	2.64316	2.64316	116.323	44.0089
ENSG00000286710.1	ENSG00000286710.1	ENSG00000286710	0.000143067	0.0418464	0.198501	-5.03776	11.6211	58.5445
ENSG00000254864.1	ENSG00000254864.1	ENSG00000254864	0.000147888	0.0425136	4.61786	4.61786	26.1582	5.66456
ENSG00000130287.14	ENSG00000130287.14	NCAN	0.000148849	0.0425136	2.83992	2.83992	2035.4	716.712
ENSG00000162576.17	ENSG00000162576.17	MXRA8	0.000158183	0.0442339	0.395867	-2.5261	282.69	714.105
ENSG00000100003.18	ENSG00000100003.18	SEC14L2	0.000161261	0.0446043	0.441281	-2.26613	525.61	1191.1
ENSG00000228198.3	ENSG00000228198.3	OR2M3	0.000175286	0.047129	4.61235	4.61235	35.9997	7.80507
ENSG00000198838.14	ENSG00000198838.14	RYR3	0.000175944	0.047129	0.454465	-2.20039	1992.48	4384.24
ENSG00000109113.20	ENSG00000109113.20	RAB34	0.000187388	0.0496714	0.432336	-2.31302	161.692	373.997
ENSG00000224830.2	ENSG00000224830.2	OR2X1P	0.00019568	0.0512386	4.24097	4.24097	22.5326	5.31309
ENSG00000185201.18	ENSG00000185201.18	IFITM2	0.000197327	0.0512386	0.263293	-3.79805	202.743	770.027
ENSG00000141744.4	ENSG00000141744.4	PNMT	0.000200053	0.0514217	0.265372	-3.76829	27.6676	104.26
ENSG00000100433.16	ENSG00000100433.16	KCNK10	0.000211475	0.0532813	2.52679	2.52679	178.973	70.8301
ENSG00000184471.9	ENSG00000184471.9	C1QTNF8	0.000220235	0.0539913	0.256547	-3.89792	18.0114	70.2069
ENSG00000076248.11	ENSG00000076248.11	UNG	0.000220658	0.0539913	0.448262	-2.23084	263.302	587.384
ENSG00000070404.10	ENSG00000070404.10	FSTL3	0.000224606	0.0542812	0.29408	-3.40044	221.475	753.113
ENSG00000173991.6	ENSG00000173991.6	TCAP	0.00022611	0.0542812	0.311982	-3.20531	27.6743	88.7046
ENSG00000196196.3	ENSG00000196196.3	HRCT1	0.000232937	0.0548846	0.152035	-6.57741	5.35169	35.2003
ENSG00000203663.4	ENSG00000203663.4	OR2L2	0.000243725	0.0568997	2.90497	2.90497	92.772	31.9356
ENSG00000102362.16	ENSG00000102362.16	SYTL4	0.000247134	0.0571532	0.376328	-2.65726	374.912	996.236
ENSG00000281692.3	ENSG00000281692.3	PACRG-AS1	0.000249303	0.0571532	3.34483	3.34483	257.171	76.8861
ENSG00000189366.11	ENSG00000189366.11	ALG1L	0.000265276	0.0573204	0.223833	-4.46762	6.12209	27.3512
ENSG00000284526.1	ENSG00000284526.1	ENSG00000284526	0.000266285	0.0573204	0.230452	-4.33929	6.16474	26.7506
ENSG00000187080.10	ENSG00000187080.10	OR2AK2	0.000266694	0.0573204	3.77587	3.77587	33.9151	8.98207
ENSG00000233756.5	ENSG00000233756.5	DSCAM-IT1	0.000274492	0.0573204	2.19184	2.19184	74.1999	33.8528
ENSG00000166106.4	ENSG00000166106.4	ADAMTS15	0.000275078	0.0573204	0.261133	-3.82946	36.5101	139.814
ENSG00000176244.7	ENSG00000176244.7	ACBD7	0.000277888	0.0573204	0.401271	-2.49208	395.975	986.802
ENSG00000249790.3	ENSG00000249790.3	ENSG00000249790	0.000279955	0.0573204	0.215288	-4.64494	12.0775	56.099
ENSG00000260019.2	ENSG00000260019.2	LINC01992	0.000280137	0.0573204	5.03058	5.03058	68.0026	13.5178
ENSG00000266302.6	ENSG00000266302.6	ENSG00000266302	0.000282148	0.0573204	9.08287	9.08287	41.1365	4.52902
ENSG00000280367.1	ENSG00000280367.1	ENSG00000280367	0.000285633	0.0573204	2.98308	2.98308	41.8009	14.0127
ENSG00000271447.6	ENSG00000271447.6	MMP28	0.000286936	0.0573204	0.39295	-2.54486	59.1669	150.571
ENSG00000244486.9	ENSG00000244486.9	SCARF2	0.000287483	0.0573204	0.385424	-2.59455	34.2076	88.7532
ENSG00000139178.12	ENSG00000139178.12	C1RL	0.000288325	0.0573204	0.381145	-2.62367	162.441	426.191
ENSG00000251448.2	ENSG00000251448.2	ENSG00000251448	0.000291361	0.0574749	0.23052	-4.33802	22.2424	96.4878
ENSG00000170412.18	ENSG00000170412.18	GPRC5C	0.000300109	0.0584699	0.297816	-3.35778	152.646	512.553
ENSG00000139187.10	ENSG00000139187.10	KLRG1	0.000301001	0.0584699	2.34378	2.34378	61.8343	26.3823
ENSG00000144644.15	ENSG00000144644.15	GADL1	0.000305793	0.0589508	0.00731059	-136.788	1.36372	186.541
ENSG00000144857.15	ENSG00000144857.15	BOC	0.000328154	0.0623174	0.433689	-2.3058	631.134	1455.27
ENSG00000043355.12	ENSG00000043355.12	ZIC2	0.000336124	0.0629224	0.163747	-6.10699	56.1802	343.092
ENSG00000237232.9	ENSG00000237232.9	ZNF295-AS1	0.000338981	0.0629224	0.407447	-2.45431	30.8936	75.8224
ENSG00000214063.12	ENSG00000214063.12	TSPAN4	0.000342367	0.0629224	0.396034	-2.52503	133.136	336.172
ENSG00000267339.8	ENSG00000267339.8	LINC00906	0.00034253	0.0629224	3.67219	3.67219	151.506	41.2576
ENSG00000225194.4	ENSG00000225194.4	LINC00092	0.000367855	0.066863	0.340208	-2.93938	112.718	331.32
ENSG00000137193.14	ENSG00000137193.14	PIM1	0.000378464	0.0683034	0.422804	-2.36516	256.945	607.716
ENSG00000233766.8	ENSG00000233766.8	CAVIN2-AS1	0.000384132	0.0688381	2.16127	2.16127	121.409	56.1748
ENSG00000109610.6	ENSG00000109610.6	SOD3	0.000394822	0.0697711	0.384836	-2.59851	156.251	406.021
ENSG00000088280.20	ENSG00000088280.20	ASAP3	0.000413943	0.0717097	0.4816	-2.07641	484.545	1006.12
ENSG00000131459.13	ENSG00000131459.13	GFPT2	0.000414246	0.0717097	0.483017	-2.07032	628.085	1300.34
ENSG00000092009.10	ENSG00000092009.10	CMA1	0.00042723	0.0729165	0.153236	-6.5259	3.02943	19.7698
ENSG00000258744.3	ENSG00000258744.3	ENSG00000258744	0.000428878	0.0729165	0.315062	-3.17397	20.251	64.2762
ENSG00000232233.1	ENSG00000232233.1	LINC02043	0.000429814	0.0729165	0.21387	-4.67574	15.2679	71.3889
ENSG00000222009.9	ENSG00000222009.9	BTBD19	0.000442135	0.07451	0.428081	-2.33601	101.878	237.987
ENSG00000287069.1	ENSG00000287069.1	ENSG00000287069	0.000452162	0.0750618	3.29805	3.29805	108.386	32.8635
ENSG00000258498.9	ENSG00000258498.9	DIO3OS	0.000454259	0.0750618	0.25271	-3.9571	10.3154	40.819
ENSG00000285654.1	ENSG00000285654.1	ENSG00000285654	0.000474043	0.0778255	0.088376	-11.3153	2.40025	27.1595
ENSG00000249307.8	ENSG00000249307.8	LINC01088	0.000489156	0.0790491	0.400214	-2.49867	635.654	1588.29
ENSG00000169515.8	ENSG00000169515.8	CCDC8	0.000490266	0.0790491	0.445713	-2.2436	78.6213	176.394
ENSG00000258171.2	ENSG00000258171.2	LINC02412	0.000490815	0.0790491	0.113772	-8.78948	1.75626	15.4366
ENSG00000179604.10	ENSG00000179604.10	CDC42EP4	0.000530638	0.083904	0.432763	-2.31073	1869.22	4319.27
ENSG00000180189.10	ENSG00000180189.10	HMGB1P14	0.000536303	0.083904	2.42872	2.42872	55.4657	22.8374
ENSG00000282024.1	ENSG00000282024.1	ENSG00000282024	0.000537445	0.083904	0.340356	-2.9381	65.2531	191.72
ENSG00000168333.14	ENSG00000168333.14	PPDPFL	0.000542357	0.0841547	0.188471	-5.30586	4.60634	24.4406
ENSG00000155659.15	ENSG00000155659.15	VSIG4	0.000559524	0.0856345	0.199265	-5.01844	217.581	1091.92
ENSG00000166819.12	ENSG00000166819.12	PLIN1	0.00056199	0.0856345	0.221714	-4.51032	96.6468	435.908
ENSG00000120549.19	ENSG00000120549.19	KIAA1217	0.000574011	0.086431	0.306631	-3.26125	308.222	1005.19
ENSG00000119917.15	ENSG00000119917.15	IFIT3	0.000583741	0.0873791	2.02444	2.02444	1182.31	584.018
ENSG00000251276.1	ENSG00000251276.1	MAGI2-AS1	0.000587689	0.0874557	2.53322	2.53322	73.3177	28.9425
ENSG00000131435.13	ENSG00000131435.13	PDLIM4	0.000600677	0.088741	0.426202	-2.34631	227.11	532.871
ENSG00000244026.7	ENSG00000244026.7	FAM86DP	0.000605038	0.088741	0.492119	-2.03203	90.4583	183.814
ENSG00000228624.8	ENSG00000228624.8	HDAC2-AS2	0.000606788	0.088741	2.15412	2.15412	499.966	232.097
ENSG00000106351.13	ENSG00000106351.13	AGFG2	0.000623024	0.0905949	0.495133	-2.01966	698.304	1410.34
ENSG00000226051.9	ENSG00000226051.9	ZNF503-AS1	0.00063205	0.0906125	0.118748	-8.42118	2.68628	22.6216
ENSG00000143867.7	ENSG00000143867.7	OSR1	0.000636879	0.0906125	0.10909	-9.16674	5.77021	52.894
ENSG00000168874.13	ENSG00000168874.13	ATOH8	0.00064139	0.0906125	0.265495	-3.76655	418.029	1574.53
ENSG00000143845.15	ENSG00000143845.15	ETNK2	0.000641394	0.0906125	0.438921	-2.27832	40.8786	93.1344
ENSG00000100979.15	ENSG00000100979.15	PLTP	0.0006414	0.0906125	0.387001	-2.58397	546.109	1411.13
ENSG00000234942.3	ENSG00000234942.3	GRID1-AS1	0.000644511	0.0906125	2.50631	2.50631	53.3904	21.3024
ENSG00000185860.14	ENSG00000185860.14	CCDC190	0.000655405	0.0907653	0.324114	-3.08534	17.5802	54.2408
ENSG00000250257.1	ENSG00000250257.1	LDHAL6DP	0.000656298	0.0907653	2.6051	2.6051	60.7221	23.3089
ENSG00000115457.10	ENSG00000115457.10	IGFBP2	0.000666913	0.0917347	0.172763	-5.78827	39.4029	228.075
ENSG00000135094.11	ENSG00000135094.11	SDS	0.000687875	0.0936437	0.341282	-2.93013	41.7733	122.401
ENSG00000249306.7	ENSG00000249306.7	LINC01411	0.000688982	0.0936437	2.17888	2.17888	176.298	80.9124
ENSG00000265713.1	ENSG00000265713.1	ENSG00000265713	0.000695162	0.0936437	2.78001	2.78001	55.8955	20.1062
ENSG00000141736.14	ENSG00000141736.14	ERBB2	0.000695511	0.0936437	0.371944	-2.68858	493.796	1327.61
ENSG00000065325.13	ENSG00000065325.13	GLP2R	0.000701915	0.0940086	0.196116	-5.09902	4.84646	24.7122
ENSG00000287225.1	ENSG00000287225.1	ENSG00000287225	0.000715222	0.0947307	0.269196	-3.71477	15.5184	57.6474
ENSG00000285551.2	ENSG00000285551.2	LINC02929	0.000718144	0.0947307	4.04876	4.04876	25.9737	6.41523
ENSG00000134769.23	ENSG00000134769.23	DTNA	0.000719952	0.0947307	0.481691	-2.07602	7187.61	14921.6
ENSG00000162591.16	ENSG00000162591.16	MEGF6	0.000723767	0.0947307	0.370003	-2.70268	165.411	447.052
ENSG00000244301.7	ENSG00000244301.7	AOX3P	0.00072592	0.0947307	2.63885	2.63885	164.872	62.4786
ENSG00000237212.2	ENSG00000237212.2	ENSG00000237212	0.000741838	0.0948117	0.288191	-3.46993	15.5887	54.0916
ENSG00000180447.7	ENSG00000180447.7	GAS1	0.000746895	0.0948117	0.186672	-5.35699	68.337	366.081
ENSG00000148053.18	ENSG00000148053.18	NTRK2	0.000747524	0.0948117	0.471835	-2.11939	6747.48	14300.5
ENSG00000127241.18	ENSG00000127241.18	MASP1	0.000754385	0.0948117	0.272623	-3.66806	639.32	2345.07
ENSG00000139835.14	ENSG00000139835.14	GRTP1	0.000754441	0.0948117	0.443199	-2.25632	31.7845	71.716
ENSG00000224415.1	ENSG00000224415.1	ENSG00000224415	0.000754969	0.0948117	2.75003	2.75003	38.0146	13.8233
ENSG00000152977.10	ENSG00000152977.10	ZIC1	0.000758284	0.0948117	0.370217	-2.70112	365.986	988.572
ENSG00000186431.19	ENSG00000186431.19	FCAR	0.00075993	0.0948117	0.281247	-3.55559	21.2838	75.6765
ENSG00000115461.5	ENSG00000115461.5	IGFBP5	0.000761695	0.0948117	0.304447	-3.28464	2019.17	6632.26
ENSG00000153404.15	ENSG00000153404.15	PLEKHG4B	0.000763799	0.0948117	0.244575	-4.08872	10.7695	44.0335
ENSG00000158104.11	ENSG00000158104.11	HPD	0.000812126	0.0997975	0.284844	-3.51069	9.54615	33.5136
ENSG00000239828.8	ENSG00000239828.8	ENSG00000239828	0.000818422	0.0997975	2.27217	2.27217	194.808	85.7366
ENSG00000214274.10	ENSG00000214274.10	ANG	0.000820317	0.0997975	0.237851	-4.20431	4.76226	20.022

## Sheet: DEG all comparisons
Cortex male (ALS v C)	Cortex male (PDC v C)	Cortex female (PDC v C)	Spinal cord male (ALS v C)	Spinal cord male (PDC v C)
CARNS1	LINC02714	SCIN	GPR88	GPR88
LDB3	SST	ARL17B	ENSG00000259505	SPART-AS1
HBB	ENSG00000286227	TMPRSS5	ENSG00000274276	ZFP36L1
PKD1P5	ENSG00000235410	NOMO3	FHAD1	CAPS
ENSG00000207955	ENSG00000289444	ENSG00000248837	TCAP	CUTALP
HBA2	OR2L2	ENSG00000223930	ATOH8	SELENBP1
MOG	GPR3	FCGR3A	COL7A1	ENSG00000287289
	OR2M4	ENSG00000254923	CHRM5	MIDN
	MIDN	ZNF285DP	CYP2A7	IRF2BPL
	ENSG00000235008	HBA2	ENSG00000287840	OR2L3
	PENK	USP17L7	MST1P2	MT1E
	WIF1	ENSG00000262539	PPP1R1B	WLS
	KLF10	PWP2		SNED1
	OR2M3	DEFB109D		RAMP1
	ENSG00000286655	TREM2		HK2
	TMPRSS5	RPL13P12		KBTBD11-AS1
	DSCAM-IT1	F5		SPARCL1
	OR2L5	C3		TRIM29
	DANT1	OLMALINC		FRMPD2
	ENSG00000279711	ENSG00000254363		IFITM3
	MUC20-OT1	FYB1		DHRS3
	ENSG00000278975	LINC01597		GMPR
	ANKRD26P3			ENSG00000230825
	ST8SIA2			TMEM98
	ENSG00000260721			THAP12P2
	MIR22HG			ENSG00000250771
	CACNA2D3-AS1			PPP1R1B
	ENSG00000275427			DKK3
	OR2L1P			ENSG00000289396
	GJA6P			MT2A
	OR2L9P			GRAMD2A
	RPL5P27			ENSG00000273507
	LMO2			ENSG00000231982
	EGR4			CD163
	CACNA1C-IT3			ENSG00000288927
	CACNA1C-AS4			OR2L1P
	CNN1			FAM181A
	DKK2			BAG3
	ENSG00000279497			LINC00923
	NBPF19			PEBP4
				DEPP1
				SLC51B
				SLC14A1
				KCNA5
				PRODH
				CST3
				ITGB4
				ADM
				TSPYL2
				MERTK
				COL7A1
				ASS1
				HVCN1
				CEBPB
				MYL3
				TAS1R1
				VASN
				SLC1A7
				ECE1
				GOLGA7B
				SLC10A1
				OPLAH
				ENSG00000274276
				HES1
				LINC01608
				MUC1
				COL6A6
				ENSG00000214776
				CLU
				CNDP1
				ENSG00000223779
				ALDH1L1
				ENSG00000286663
				ENSG00000257322
				PAPLN
				LNC-LBCS
				MAPK4
				LMNTD1
				ACSS3
				COL23A1
				CA12
				LCN12
				TDH
				ENSG00000259072
				ENSG00000286710
				ENSG00000254864
				NCAN
				MXRA8
				SEC14L2
				OR2M3
				RYR3
				RAB34
				OR2X1P
				IFITM2
				PNMT
				KCNK10
				C1QTNF8
				UNG
				FSTL3
				TCAP
				HRCT1
				OR2L2
				SYTL4
				PACRG-AS1
				ALG1L
				ENSG00000284526
				OR2AK2
				DSCAM-IT1
				ADAMTS15
				ACBD7
				ENSG00000249790
				LINC01992
				ENSG00000266302
				ENSG00000280367
				MMP28
				SCARF2
				C1RL
				ENSG00000251448
				GPRC5C
				KLRG1
				GADL1
				BOC
				ZIC2
				ZNF295-AS1
				TSPAN4
				LINC00906
				LINC00092
				PIM1
				CAVIN2-AS1
				SOD3
				ASAP3
				GFPT2
				CMA1
				ENSG00000258744
				LINC02043
				BTBD19
				ENSG00000287069
				DIO3OS
				ENSG00000285654
				LINC01088
				CCDC8
				LINC02412
				CDC42EP4
				HMGB1P14
				ENSG00000282024
				PPDPFL
				VSIG4
				PLIN1
				KIAA1217
				IFIT3
				MAGI2-AS1
				PDLIM4
				FAM86DP
				HDAC2-AS2
				AGFG2
				ZNF503-AS1
				OSR1
				ATOH8
				ETNK2
				PLTP
				GRID1-AS1
				CCDC190
				LDHAL6DP
				IGFBP2
				SDS
				LINC01411
				ENSG00000265713
				ERBB2
				GLP2R
				ENSG00000287225
				LINC02929
				DTNA
				MEGF6
				AOX3P
				ENSG00000237212
				GAS1
				NTRK2
				MASP1
				GRTP1
				ENSG00000224415
				ZIC1
				FCAR
				IGFBP5
				PLEKHG4B
				HPD
				ENSG00000239828
				ANG
