# Supplementary material for: The cycad genotoxin methylazoxymethanol, linked to Guam ALS/PDC, induces transcriptional mutagenesis
Source: Acta Neuropathol Commun. 2024 Feb 21;12:30. doi: 10.1186/s40478-024-01725-y (PMC10882831; doi:10.1186/s40478-024-01725-y)
Supplement: Supplementary file 1 — Additional file 1. Supplementary material 1 (ZIP 1015 kb) [file 40478_2024_1725_MOESM1_ESM.zip › Additional File 1/Supplementary Table 4. ALS Consortium WGS Metadata.xlsx]

## Sheet: Metadata WGS
Quote	Data File ID	ExternalSampleId	Project	Site Sample Collected	Site Specimen Collected	Sex	Ethnicity	Subject Group	Subject Group Subcategory	Family History of ALS/FTD?	MND with FTD?	MND with Dementia?	Site of Motor Onset	Site of Motor Onset Detail	Age at Symptom Onset	Age at Death	Disease Duration in Months	C9orf72 Repeat Expansion (Data from CUMC)	ATXN2 Repeat Expansion (Data from CUMC)	Sample Tissue Source	Reported Genomic Mutations (from sites, NOT in any way associated with WGS data from NYGC)	Revised El Escorial Criteria	Age at Diagnosis	Age at Sample Collection (Biopsy/Blood)	Cause of Death Related to ALS or MND?	Cause of Death	Family Members with FTD	Other Family Notes	Comorbidities	Medications	Education in Years	Natural Handedness	Have you ever been a smoker?	Are you an active smoker?	If so, for How many years?	Alcohol Use	Current ALSFRS-R	FVC Percent Predicted	EMG Studies	Mother's Race and Ethnicity	Mother's Medical History	Father's Race and Ethnicity	Father's medical History	Grandparents' Race, Ethnicity, and Hx	Prep	Platform	Sex Call	Sex Genotype	pct_african
CGND_14833	CGND-HDA-05312	CGND-HDA-05312	ALS Consortium	Academic Medical Center	Academic Medical Center	Female	Chamorro	Other MND	Parkinsonism-Dementia Complex	Uknown	Unknown	Unknown	Uknown	Unknown	66	69	37	Unknown	Unknown	Cortex_Frontal	Unknown	Unknown	Unknown	Unknown	Unknown	pneumonia	Unknown	Unknown	emphysema	Unknown	Unknown	Unknown	Unknown	Unknown	Not Applicable	Unknown	Unknown	Unknown	Unknown	Unknown	Unknown	Unknown	Unknown	Unknown	PCR-Free	NovaSeq V1.5	female	XX	0.005847
CGND_14833	CGND-HDA-05313	CGND-HDA-05313	ALS Consortium	Academic Medical Center	Academic Medical Center	Male	Chamorro	Other MND	Parkinsonism-Dementia Complex	Uknown	Unknow	Unknow	Uknown	Unknown	59	61	33	Unknown	Unknown	Cortex_Frontal	Unknown	Unknown	Unknown	Unknown	Unknown	pneumonia	Unknown	Unknown	unknown	Unknown	Unknown	Unknown	Unknown	Unknown	Not Applicable	Unknown	Unknown	Unknown	Unknown	Unknown	Unknown	Unknown	Unknown	Unknown	PCR-Free	NovaSeq V1.5	male	XY	0.030725
CGND_14833	CGND-HDA-05314	CGND-HDA-05314	ALS Consortium	Academic Medical Center	Academic Medical Center	Female	Chamorro	Other MND	Parkinsonism-Dementia Complex	Uknown	Unknow	Unknow	Uknown	Unknown	47	52	53	Unknown	Unknown	Cortex_Frontal	Unknown	Unknown	Unknown	Unknown	Unknown	respiratory	Unknown	Unknown	pulmonary embolism	Unknown	Unknown	Unknown	Unknown	Unknown	Not Applicable	Unknown	Unknown	Unknown	Unknown	Unknown	Unknown	Unknown	Unknown	Unknown	PCR-Free	NovaSeq V1.5	female	XX	0.021689
CGND_14833	CGND-HDA-05316	CGND-HDA-05316	ALS Consortium	Academic Medical Center	Academic Medical Center	Male	Chamorro	Other MND	Parkinsonism-Dementia Complex	Uknown	Unknow	Unknow	Uknown	Unknown	42	52	126	Unknown	Unknown	Cortex_Frontal	Unknown	Unknown	Unknown	Unknown	Unknown	pneumonia	Unknown	Unknown	unknown	Unknown	Unknown	Unknown	Unknown	Unknown	Not Applicable	Unknown	Unknown	Unknown	Unknown	Unknown	Unknown	Unknown	Unknown	Unknown	PCR-Free	NovaSeq V1.5	male	XY	0.030052
CGND_14833	CGND-HDA-05317	CGND-HDA-05317	ALS Consortium	Academic Medical Center	Academic Medical Center	Male	Chamorro	ALS Spectrum MND	Classical/Typical ALS	Uknown	Unknow	Unknow	Uknown	Unknown	37	60	300	Unknown	Unknown	Cortex_Frontal	Unknown	Unknown	Unknown	Unknown	Unknown	unknown	Unknown	Unknown	Neurofibrillary Tangles	Unknown	Unknown	Unknown	Unknown	Unknown	Not Applicable	Unknown	Unknown	Unknown	Unknown	Unknown	Unknown	Unknown	Unknown	Unknown	PCR-Free	NovaSeq V1.5	male	XY	0.014601
CGND_14833	CGND-HDA-05318	CGND-HDA-05318	ALS Consortium	Academic Medical Center	Academic Medical Center	Male	Chamorro	Non-Neurological Control		Uknown	Not Applicable	Not Applicable	Not Applicable	Not Applicable	Not Applicable	72	Not Applicable	Unknown	Unknown	Cortex_Frontal	Unknown	Not Applicable	Unknown	Unknown	Unknown	other	Unknown	Unknown	necrotizing enterocolitis	Unknown	Unknown	Unknown	Unknown	Unknown	Not Applicable	Unknown	Unknown	Unknown	Unknown	Unknown	Unknown	Unknown	Unknown	Unknown	PCR-Free	NovaSeq V1.5	male	XY	0.01438
CGND_14833	CGND-HDA-05319	CGND-HDA-05319	ALS Consortium	Academic Medical Center	Academic Medical Center	Male	Chamorro	ALS Spectrum MND	Classical/Typical ALS	Uknown	Unknown	Unknown	Uknown	Unknown	52	54	29	Unknown	Unknown	Cortex_Frontal	Unknown	Unknown	Unknown	Unknown	Unknown	pneumonia	Unknown	Unknown	Neurofibrillary Tangles	Unknown	Unknown	Unknown	Unknown	Unknown	Not Applicable	Unknown	Unknown	Unknown	Unknown	Unknown	Unknown	Unknown	Unknown	Unknown	PCR-Free	NovaSeq V1.5	male	XY	0.020831
CGND_14833	CGND-HDA-05320	CGND-HDA-05320	ALS Consortium	Academic Medical Center	Academic Medical Center	Female	Chamorro	Other MND	Parkinsonism-Dementia Complex	Uknown	Unknown	Unknown	Uknown	Unknown	59	64	61	Unknown	Unknown	Cortex_Frontal	Unknown	Unknown	Unknown	Unknown	Unknown	respiratory	Unknown	Unknown	bronchiectasis	Unknown	Unknown	Unknown	Unknown	Unknown	Not Applicable	Unknown	Unknown	Unknown	Unknown	Unknown	Unknown	Unknown	Unknown	Unknown	PCR-Free	NovaSeq V1.5	female	XX	0.034635
CGND_14833	CGND-HDA-05321	CGND-HDA-05321	ALS Consortium	Academic Medical Center	Academic Medical Center	Male	Chamorro	Other MND	Parkinsonism-Dementia Complex	Uknown	Unknown	Unknown	Uknown	Unknown	61	73	132	Unknown	Unknown	Spinal_Cord_Unspecified	Unknown	Unknown	Unknown	Unknown	Unknown	pneumonia	Unknown	Unknown	Unknown	Unknown	Unknown	Unknown	Unknown	Unknown	Not Applicable	Unknown	Unknown	Unknown	Unknown	Unknown	Unknown	Unknown	Unknown	Unknown	PCR-Free	NovaSeq V1.5	male	XY	0.025388
CGND_14833	CGND-HDA-05322	CGND-HDA-05322	ALS Consortium	Academic Medical Center	Academic Medical Center	Female	Chamorro	Non-Neurological Control		Uknown	Not Applicable	Not Applicable	Not Applicable	Not Applicable	Not Applicable	73	Not Applicable	Unknown	Unknown	Cortex_Frontal	Unknown	Not Applicable	Unknown	Unknown	Unknown	pneumonia	Unknown	Unknown	Arterial sclerosis	Unknown	Unknown	Unknown	Unknown	Unknown	Not Applicable	Unknown	Unknown	Unknown	Unknown	Unknown	Unknown	Unknown	Unknown	Unknown	PCR-Free	NovaSeq V1.5	female	XX	0.024075
CGND_14833	CGND-HDA-05323	CGND-HDA-05323	ALS Consortium	Academic Medical Center	Academic Medical Center	Female	Chamorro	Other MND	Parkinsonism-Dementia Complex	Uknown	Unknown	Unknown	Uknown	Unknown	46	51	59	Unknown	Unknown	Cortex_Frontal	Unknown	Unknown	Unknown	Unknown	Unknown	pneumonia	Unknown	Unknown	Unknown	Unknown	Unknown	Unknown	Unknown	Unknown	Not Applicable	Unknown	Unknown	Unknown	Unknown	Unknown	Unknown	Unknown	Unknown	Unknown	PCR-Free	NovaSeq V1.5	female	XX	0.018292
CGND_14833	CGND-HDA-05324	CGND-HDA-05324	ALS Consortium	Academic Medical Center	Academic Medical Center	Male	Chamorro	ALS Spectrum MND	Classical/Typical ALS	Uknown	Unknown	Unknown	Uknown	Unknown	46	51	60	Unknown	Unknown	Spinal_Cord_Unspecified	Unknown	Unknown	Unknown	Unknown	Unknown	respiratory	Unknown	Unknown	contusion	Unknown	Unknown	Unknown	Unknown	Unknown	Not Applicable	Unknown	Unknown	Unknown	Unknown	Unknown	Unknown	Unknown	Unknown	Unknown	PCR-Free	NovaSeq V1.5	male	XY	0.000411
CGND_14833	CGND-HDA-05325	CGND-HDA-05325	ALS Consortium	Academic Medical Center	Academic Medical Center	Female	Chamorro	Non-Neurological Control		Uknown	Not Applicable	Not Applicable	Not Applicable	Not Applicable	Not Applicable	68	Not Applicable	Unknown	Unknown	Spinal_Cord_Unspecified	Unknown	Not Applicable	Unknown	Unknown	Unknown	cardiac	Unknown	Unknown	congestive heart failure	Unknown	Unknown	Unknown	Unknown	Unknown	Not Applicable	Unknown	Unknown	Unknown	Unknown	Unknown	Unknown	Unknown	Unknown	Unknown	PCR-Free	NovaSeq V1.5	female	XX	0.023476
CGND_14833	CGND-HDA-05326	CGND-HDA-05326	ALS Consortium	Academic Medical Center	Academic Medical Center	Female	Chamorro	Non-Neurological Control		Uknown	Not Applicable	Not Applicable	Not Applicable	Not Applicable	Not Applicable	57	Not Applicable	Unknown	Unknown	Cortex_Frontal	Unknown	Not Applicable	Unknown	Unknown	Unknown	cardiac	Unknown	Unknown	congestive heart failure	Unknown	Unknown	Unknown	Unknown	Unknown	Not Applicable	Unknown	Unknown	Unknown	Unknown	Unknown	Unknown	Unknown	Unknown	Unknown	PCR-Free	NovaSeq V1.5	female	XX	0.021915
CGND_14833	CGND-HDA-05327	CGND-HDA-05327	ALS Consortium	Academic Medical Center	Academic Medical Center	Male	Chamorro	Non-Neurological Control		Uknown	Not Applicable	Not Applicable	Not Applicable	Not Applicable	Not Applicable	48	Not Applicable	Unknown	Unknown	Spinal_Cord_Unspecified	Unknown	Not Applicable	Unknown	Unknown	Unknown	cardiac	Unknown	Unknown	myocardial infarction	Unknown	Unknown	Unknown	Unknown	Unknown	Not Applicable	Unknown	Unknown	Unknown	Unknown	Unknown	Unknown	Unknown	Unknown	Unknown	PCR-Free	NovaSeq V1.5	male	XY	0.029237
CGND_14833	CGND-HDA-05328	CGND-HDA-05328	ALS Consortium	Academic Medical Center	Academic Medical Center	Male	Chamorro	ALS Spectrum MND	Classical/Typical ALS	Uknown	Unknown	Unknown	Uknown	Unknown	44	49	35	Unknown	Unknown	Cortex_Frontal	Unknown	Unknown	Unknown	Unknown	Unknown	pneumonia	Unknown	Unknown	Unknown	Unknown	Unknown	Unknown	Unknown	Unknown	Not Applicable	Unknown	Unknown	Unknown	Unknown	Unknown	Unknown	Unknown	Unknown	Unknown	PCR-Free	NovaSeq V1.5	male	XY	0.022085
CGND_14833	CGND-HDA-05330	CGND-HDA-05330	ALS Consortium	Academic Medical Center	Academic Medical Center	Male	Chamorro	Non-Neurological Control		Uknown	Not Applicable	Not Applicable	Not Applicable	Not Applicable	Not Applicable	27	Not Applicable	Unknown	Unknown	Cortex_Frontal	Unknown	Not Applicable	Unknown	Unknown	Unknown	cardiac	Unknown	Unknown	Unknown	Unknown	Unknown	Unknown	Unknown	Unknown	Not Applicable	Unknown	Unknown	Unknown	Unknown	Unknown	Unknown	Unknown	Unknown	Unknown	PCR-Free	NovaSeq V1.5	male	XY	0.012376
CGND_14833	CGND-HDA-05331	CGND-HDA-05331	ALS Consortium	Academic Medical Center	Academic Medical Center	Female	Chamorro	Non-Neurological Control		Uknown	Not Applicable	Not Applicable	Not Applicable	Not Applicable	Not Applicable	43	Not Applicable	Unknown	Unknown	Cortex_Frontal	Unknown	Not Applicable	Unknown	Unknown	Unknown	other	Unknown	Unknown	burned	Unknown	Unknown	Unknown	Unknown	Unknown	Not Applicable	Unknown	Unknown	Unknown	Unknown	Unknown	Unknown	Unknown	Unknown	Unknown	PCR-Free	NovaSeq V1.5	female	XX	0.026095
CGND_14833	CGND-HDA-05332	CGND-HDA-05332	ALS Consortium	Academic Medical Center	Academic Medical Center	Male	Chamorro	Non-Neurological Control		Uknown	Not Applicable	Not Applicable	Not Applicable	Not Applicable	Not Applicable	63	Not Applicable	Unknown	Unknown	Spinal_Cord_Unspecified	Unknown	Not Applicable	Unknown	Unknown	Unknown	cardiac	Unknown	Unknown	Diabetes mellitus	Unknown	Unknown	Unknown	Unknown	Unknown	Not Applicable	Unknown	Unknown	Unknown	Unknown	Unknown	Unknown	Unknown	Unknown	Unknown	PCR-Free	NovaSeq V1.5	male	XY	0.010649
CGND_14833	CGND-HDA-05334	CGND-HDA-05334	ALS Consortium	Academic Medical Center	Academic Medical Center	Male	Chamorro	Other MND	Parkinsonism-Dementia Complex	Uknown	Unknown	Unknown	Uknown	Unknown	61	76	63	Unknown	Unknown	Cortex_Frontal	Unknown	Unknown	Unknown	Unknown	Unknown	pneumonia	Unknown	Unknown	aspiration pneumonia	Unknown	Unknown	Unknown	Unknown	Unknown	Not Applicable	Unknown	Unknown	Unknown	Unknown	Unknown	Unknown	Unknown	Unknown	Unknown	PCR-Free	NovaSeq V1.5	male	XY	0.015163
CGND_14833	CGND-HDA-05335	CGND-HDA-05335	ALS Consortium	Academic Medical Center	Academic Medical Center	Male	Chamorro	Other MND	Amyotrophic Lateral Sclerosis and Parkinsonism-Dementia Complex	Uknown	Unknown	Unknown	Uknown	Unknown	63	69	78	Unknown	Unknown	Cortex_Frontal	Unknown	Unknown	Unknown	Unknown	Unknown	pneumonia	Unknown	Unknown	necrotizing pneumonia	Unknown	Unknown	Unknown	Unknown	Unknown	Not Applicable	Unknown	Unknown	Unknown	Unknown	Unknown	Unknown	Unknown	Unknown	Unknown	PCR-Free	NovaSeq V1.5	male	XY	0.027434
CGND_14833	CGND-HDA-05336	CGND-HDA-05336	ALS Consortium	Academic Medical Center	Academic Medical Center	Male	Chamorro	ALS Spectrum MND	Classical/Typical ALS	Uknown	Unknown	Unknown	Uknown	Unknown	42	45	34	Unknown	Unknown	Cortex_Frontal	Unknown	Unknown	Unknown	Unknown	Unknown	respiratory	Unknown	Unknown	Unknown	Unknown	Unknown	Unknown	Unknown	Unknown	Not Applicable	Unknown	Unknown	Unknown	Unknown	Unknown	Unknown	Unknown	Unknown	Unknown	PCR-Free	NovaSeq V1.5	male	XY	0.006353
CGND_14833	CGND-HDA-05337	CGND-HDA-05337	ALS Consortium	Academic Medical Center	Academic Medical Center	Male	Chamorro	Non-Neurological Control		Uknown	Not Applicable	Not Applicable	Not Applicable	Not Applicable	Not Applicable	56	Not Applicable	Unknown	Unknown	Cortex_Frontal	Unknown	Not Applicable	Unknown	Unknown	Unknown	pneumonia	Unknown	Unknown	Unknown	Unknown	Unknown	Unknown	Unknown	Unknown	Not Applicable	Unknown	Unknown	Unknown	Unknown	Unknown	Unknown	Unknown	Unknown	Unknown	PCR-Free	NovaSeq V1.5	male	XY	0.003333
CGND_14905	CGND-HDA-05315	CGND-HDA-05315	ALS Consortium	Academic Medical Center	Academic Medical Center	Male	Chamorro	Other MND	Parkinsonism-Dementia Complex	Unknown	Unknown	Unknown	Unknown	Unknown	61	71	33	Unknown	Unknown	Cortex_Frontal	Unknown	Unknown	Unknown	Unknown	Unknown	sepsis	Unknown	Unknown	Diabetes mellitus	Unknown	Unknown	Unknown	Unknown	Unknown	Unknown	Unknown	Unknown	Unknown	Unknown	Unknown	Unknown	Unknown	Unknown	Unknown	Nano	NovaSeq V1.5	male	XY	0.012802
CGND_14905	CGND-HDA-05329	CGND-HDA-05329	ALS Consortium	Academic Medical Center	Academic Medical Center	Male	Chamorro	Non-Neurological Control		Unknown	Not Applicable	Not Applicable	Not Applicable	Not Applicable	Not Applicable	31	Not Applicable	Unknown	Unknown	Cortex_Frontal	Unknown	Not Applicable	Not Applicable	Not Applicable	No	drowned	Unknown	Unknown	pulmonary emphysema/drowned	Unknown	Unknown	Unknown	Unknown	Unknown	Unknown	Unknown	Unknown	Unknown	Unknown	Unknown	Unknown	Unknown	Unknown	Unknown	Nano	NovaSeq V1.5	male	XY	0.026552
[truncated: 8 more columns]
