# Supplementary material for: The cycad genotoxin methylazoxymethanol, linked to Guam ALS/PDC, induces transcriptional mutagenesis
Source: Acta Neuropathol Commun. 2024 Feb 21;12:30. doi: 10.1186/s40478-024-01725-y (PMC10882831; doi:10.1186/s40478-024-01725-y)
Supplement: Supplementary file 2 — Additional file 2. Supplementary material 2 (ZIP 444 kb) [file 40478_2024_1725_MOESM2_ESM.zip]

Archive with 12 entries (11 files):
- Additional File 2/
- __MACOSX/._Additional File 2
- Additional File 2/Supplementary Table 8. MAM cirseq_mouse fibroblasts.xlsx
- __MACOSX/Additional File 2/._Supplementary Table 8. MAM cirseq_mouse fibroblasts.xlsx
- Additional File 2/.DS_Store
- __MACOSX/Additional File 2/._.DS_Store
- Additional File 2/Supplementary Information 2.pdf
- __MACOSX/Additional File 2/._Supplementary Information 2.pdf
- Additional File 2/Supplementary Table 9. MAM mNSC MAMRNAPII.xlsx
- __MACOSX/Additional File 2/._Supplementary Table 9. MAM mNSC MAMRNAPII.xlsx
- Additional File 2/Supplementary Table 10. MAM mNSC pseudoalleles.xlsx
- __MACOSX/Additional File 2/._Supplementary Table 10. MAM mNSC pseudoalleles.xlsx
