# Supplementary material for: The cycad genotoxin methylazoxymethanol, linked to Guam ALS/PDC, induces transcriptional mutagenesis
Source: Acta Neuropathol Commun. 2024 Feb 21;12:30. doi: 10.1186/s40478-024-01725-y (PMC10882831; doi:10.1186/s40478-024-01725-y)
Supplement: Supplementary file 2 — Additional file 2. Supplementary material 2 (ZIP 444 kb) [file 40478_2024_1725_MOESM2_ESM.zip › Additional File 2/Supplementary Table 8. MAM cirseq_mouse fibroblasts.xlsx]

## Sheet: RNAPII
bFrom	bTo	nbErr	nbObs	rate	mutation	sample
A	T	64	54282577	1.17902e-06	A->T	NoTreat
A	C	89	54282577	1.63957e-06	A->C	NoTreat
A	G	182	54282577	3.35283e-06	A->G	NoTreat
T	A	67	44699067	1.49891e-06	T->A	NoTreat
T	C	154	44699067	3.44526e-06	T->C	NoTreat
T	G	53	44699067	1.18571e-06	T->G	NoTreat
C	A	146	39712385	3.67643e-06	C->A	NoTreat
C	T	605	39712385	1.52345e-05	C->T	NoTreat
C	G	28	39712385	7.0507e-07	C->G	NoTreat
G	A	114	42555457	2.67886e-06	G->A	NoTreat
G	T	285	42555457	6.69714e-06	G->T	NoTreat
G	C	80	42555457	1.8799e-06	G->C	NoTreat
N	N	1867	181249486	1.03007e-05	N->N	NoTreat
A	T	122	55803270	2.18625e-06	A->T	Treat1h
A	C	105	55803270	1.88161e-06	A->C	Treat1h
A	G	485	55803270	8.69125e-06	A->G	Treat1h
T	A	89	47138783	1.88804e-06	T->A	Treat1h
T	C	421	47138783	8.93107e-06	T->C	Treat1h
T	G	78	47138783	1.65469e-06	T->G	Treat1h
C	A	217	45668097	4.75168e-06	C->A	Treat1h
C	T	756	45668097	1.65542e-05	C->T	Treat1h
C	G	87	45668097	1.90505e-06	C->G	Treat1h
G	A	259	46609397	5.55682e-06	G->A	Treat1h
G	T	311	46609397	6.67247e-06	G->T	Treat1h
G	C	121	46609397	2.59604e-06	G->C	Treat1h
N	N	3051	195219547	1.56286e-05	N->N	Treat1h
A	T	112	45187359	2.47857e-06	A->T	Treat12h
A	C	93	45187359	2.0581e-06	A->C	Treat12h
A	G	451	45187359	9.98067e-06	A->G	Treat12h
T	A	85	39963178	2.12696e-06	T->A	Treat12h
T	C	370	39963178	9.25852e-06	T->C	Treat12h
T	G	82	39963178	2.05189e-06	T->G	Treat12h
C	A	167	43797189	3.81303e-06	C->A	Treat12h
C	T	855	43797189	1.95218e-05	C->T	Treat12h
C	G	82	43797189	1.87227e-06	C->G	Treat12h
G	A	361	44635983	8.08765e-06	G->A	Treat12h
G	T	325	44635983	7.28112e-06	G->T	Treat12h
G	C	148	44635983	3.31571e-06	G->C	Treat12h
N	N	3131	173583709	1.80374e-05	N->N	Treat12h

## Sheet: RNAPI
bFrom	bTo	nbErr	nbObs	rate	mutation	sample
A	T	27	16042321	1.68305e-06	A->T	NoTreat
A	C	19	16042321	1.18437e-06	A->C	NoTreat
A	G	82	16042321	5.11148e-06	A->G	NoTreat
T	A	37	15820922	2.33868e-06	T->A	NoTreat
T	C	56	15820922	3.53962e-06	T->C	NoTreat
T	G	26	15820922	1.64339e-06	T->G	NoTreat
C	A	54	14529891	3.71648e-06	C->A	NoTreat
C	T	61	14529891	4.19824e-06	C->T	NoTreat
C	G	26	14529891	1.78941e-06	C->G	NoTreat
G	A	111	13534327	8.20137e-06	G->A	NoTreat
G	T	34	13534327	2.51213e-06	G->T	NoTreat
G	C	2	13534327	1.47772e-07	G->C	NoTreat
N	N	535	59927461	8.92746e-06	N->N	NoTreat
A	T	26	12328068	2.10901e-06	A->T	Treat1h
A	C	19	12328068	1.5412e-06	A->C	Treat1h
A	G	150	12328068	1.21674e-05	A->G	Treat1h
T	A	53	12039479	4.40218e-06	T->A	Treat1h
T	C	112	12039479	9.30273e-06	T->C	Treat1h
T	G	23	12039479	1.91038e-06	T->G	Treat1h
C	A	49	11539096	4.24643e-06	C->A	Treat1h
C	T	61	11539096	5.28638e-06	C->T	Treat1h
C	G	32	11539096	2.77318e-06	C->G	Treat1h
G	A	131	10941188	1.19731e-05	G->A	Treat1h
G	T	30	10941188	2.74193e-06	G->T	Treat1h
G	C	18	10941188	1.64516e-06	G->C	Treat1h
N	N	704	46847831	1.50274e-05	N->N	Treat1h
A	T	20	13210645	1.51393e-06	A->T	Treat12h
A	C	19	13210645	1.43823e-06	A->C	Treat12h
A	G	141	13210645	1.06732e-05	A->G	Treat12h
T	A	52	13136274	3.9585e-06	T->A	Treat12h
T	C	144	13136274	1.0962e-05	T->C	Treat12h
T	G	25	13136274	1.90313e-06	T->G	Treat12h
C	A	67	12849778	5.2141e-06	C->A	Treat12h
C	T	94	12849778	7.3153e-06	C->T	Treat12h
C	G	36	12849778	2.8016e-06	C->G	Treat12h
G	A	147	11487704	1.27963e-05	G->A	Treat12h
G	T	27	11487704	2.35034e-06	G->T	Treat12h
G	C	16	11487704	1.39279e-06	G->C	Treat12h
N	N	788	50684401	1.55472e-05	N->N	Treat12h

## Sheet: mtRNAP
bFrom	bTo	nbErr	nbObs	rate	mutation	sample
A	T	34	19511889	1.74253e-06	A->T	NoTreat
A	C	7	19511889	3.58756e-07	A->C	NoTreat
A	G	130	19511889	6.6626e-06	A->G	NoTreat
T	A	49	13343898	3.67209e-06	T->A	NoTreat
T	C	52	13343898	3.89691e-06	T->C	NoTreat
T	G	6	13343898	4.49644e-07	T->G	NoTreat
C	A	49	10072473	4.86474e-06	C->A	NoTreat
C	T	151	10072473	1.49914e-05	C->T	NoTreat
C	G	3	10072473	2.97841e-07	C->G	NoTreat
G	A	64	7720141	8.29e-06	G->A	NoTreat
G	T	54	7720141	6.99469e-06	G->T	NoTreat
G	C	16	7720141	2.0725e-06	G->C	NoTreat
N	N	615	50648401	1.21425e-05	N->N	NoTreat
A	T	17	16800264	1.01189e-06	A->T	Treat1h
A	C	13	16800264	7.73797e-07	A->C	Treat1h
A	G	162	16800264	9.64271e-06	A->G	Treat1h
T	A	44	11475447	3.83427e-06	T->A	Treat1h
T	C	58	11475447	5.05427e-06	T->C	Treat1h
T	G	8	11475447	6.97141e-07	T->G	Treat1h
C	A	45	8651943	5.20114e-06	C->A	Treat1h
C	T	116	8651943	1.34074e-05	C->T	Treat1h
C	G	9	8651943	1.04023e-06	C->G	Treat1h
G	A	57	6316499	9.02399e-06	G->A	Treat1h
G	T	67	6316499	1.06071e-05	G->T	Treat1h
G	C	15	6316499	2.37473e-06	G->C	Treat1h
N	N	611	43244153	1.41291e-05	N->N	Treat1h
A	T	5	2258361	2.214e-06	A->T	Treat12h
A	C	1	2258361	4.42799e-07	A->C	Treat12h
A	G	24	2258361	1.06272e-05	A->G	Treat12h
T	A	2	1627325	1.22901e-06	T->A	Treat12h
T	C	7	1627325	4.30154e-06	T->C	Treat12h
T	G	1	1627325	6.14505e-07	T->G	Treat12h
C	A	7	1254947	5.57792e-06	C->A	Treat12h
C	T	35	1254947	2.78896e-05	C->T	Treat12h
C	G	1	1254947	7.96846e-07	C->G	Treat12h
G	A	14	877128	1.59612e-05	G->A	Treat12h
G	T	15	877128	1.71013e-05	G->T	Treat12h
G	C	1	877128	1.14008e-06	G->C	Treat12h
N	N	113	6017761	1.87777e-05	N->N	Treat12h
