# Supplementary material for: The cycad genotoxin methylazoxymethanol, linked to Guam ALS/PDC, induces transcriptional mutagenesis
Source: Acta Neuropathol Commun. 2024 Feb 21;12:30. doi: 10.1186/s40478-024-01725-y (PMC10882831; doi:10.1186/s40478-024-01725-y)
Supplement: Supplementary file 2 — Additional file 2. Supplementary material 2 (ZIP 444 kb) [file 40478_2024_1725_MOESM2_ESM.zip › Additional File 2/Supplementary Table 9. MAM mNSC MAMRNAPII.xlsx]

## Sheet: MAM data RNAPII
mut	bFrom	bTo	nbDamage	nbObs	rate	RNAP	sampleName
A_T	A	T	1	773270	1.29321e-06	II	mNSC-ctrl1
A_C	A	C	0	773270	0	II	mNSC-ctrl1
A_G	A	G	1	773270	1.29321e-06	II	mNSC-ctrl1
T_A	T	A	2	766159	2.61042e-06	II	mNSC-ctrl1
T_C	T	C	2	766159	2.61042e-06	II	mNSC-ctrl1
T_G	T	G	0	766159	0	II	mNSC-ctrl1
C_A	C	A	3	742583	4.03995e-06	II	mNSC-ctrl1
C_T	C	T	6	742583	8.0799e-06	II	mNSC-ctrl1
C_G	C	G	0	742583	0	II	mNSC-ctrl1
G_A	G	A	3	664452	4.515e-06	II	mNSC-ctrl1
G_T	G	T	1	664452	1.505e-06	II	mNSC-ctrl1
G_C	G	C	0	664452	0	II	mNSC-ctrl1
A_T	A	T	1	794124	1.25925e-06	II	mNSC-ctrl2
A_C	A	C	0	794124	0	II	mNSC-ctrl2
A_G	A	G	0	794124	0	II	mNSC-ctrl2
T_A	T	A	2	786096	2.54422e-06	II	mNSC-ctrl2
T_C	T	C	2	786096	2.54422e-06	II	mNSC-ctrl2
T_G	T	G	4	786096	5.08844e-06	II	mNSC-ctrl2
C_A	C	A	3	758275	3.95635e-06	II	mNSC-ctrl2
C_T	C	T	4	758275	5.27513e-06	II	mNSC-ctrl2
C_G	C	G	0	758275	0	II	mNSC-ctrl2
G_A	G	A	1	675100	1.48126e-06	II	mNSC-ctrl2
G_T	G	T	1	675100	1.48126e-06	II	mNSC-ctrl2
G_C	G	C	0	675100	0	II	mNSC-ctrl2
A_T	A	T	0	751232	0	II	mNSC-MAM1
A_C	A	C	0	751232	0	II	mNSC-MAM1
A_G	A	G	0	751232	0	II	mNSC-MAM1
T_A	T	A	2	745127	2.68411e-06	II	mNSC-MAM1
T_C	T	C	4	745127	5.36821e-06	II	mNSC-MAM1
T_G	T	G	1	745127	1.34205e-06	II	mNSC-MAM1
C_A	C	A	0	699874	0	II	mNSC-MAM1
C_T	C	T	52	699874	7.42991e-05	II	mNSC-MAM1
C_G	C	G	0	699874	0	II	mNSC-MAM1
G_A	G	A	1	640689	1.56082e-06	II	mNSC-MAM1
G_T	G	T	0	640689	0	II	mNSC-MAM1
G_C	G	C	1	640689	1.56082e-06	II	mNSC-MAM1
A_T	A	T	2	761043	2.62797e-06	II	mNSC-MAM2
A_C	A	C	0	761043	0	II	mNSC-MAM2
A_G	A	G	0	761043	0	II	mNSC-MAM2
T_A	T	A	0	763844	0	II	mNSC-MAM2
T_C	T	C	3	763844	3.9275e-06	II	mNSC-MAM2
T_G	T	G	1	763844	1.30917e-06	II	mNSC-MAM2
C_A	C	A	4	706844	5.65896e-06	II	mNSC-MAM2
C_T	C	T	45	706844	6.36633e-05	II	mNSC-MAM2
C_G	C	G	0	706844	0	II	mNSC-MAM2
G_A	G	A	10	654431	1.52804e-05	II	mNSC-MAM2
G_T	G	T	0	654431	0	II	mNSC-MAM2
G_C	G	C	0	654431	0	II	mNSC-MAM2
