# Supplementary material for: The cycad genotoxin methylazoxymethanol, linked to Guam ALS/PDC, induces transcriptional mutagenesis
Source: Acta Neuropathol Commun. 2024 Feb 21;12:30. doi: 10.1186/s40478-024-01725-y (PMC10882831; doi:10.1186/s40478-024-01725-y)
Supplement: Supplementary file 2 — Additional file 2. Supplementary material 2 (ZIP 444 kb) [file 40478_2024_1725_MOESM2_ESM.zip › Additional File 2/Supplementary Table 10. MAM mNSC pseudoalleles.xlsx]

## Sheet: mNSC-ctrl1
seqnames	start	end	width	strand	refBase	coverage	A	T	C	G	qA	qT	qC	qG	nbRef	fracRef	altBase	cellName	sampleName
chr4	148166296	148166296	1	*	C	60	0	6	54	0	0	370	3108	0	54	0.9	T	AACGAAACAAATAGCA-1	mNSC-ctrl1
chr1	72852308	72852308	1	*	T	40	0	30	0	10	0	1129	0	391	30	0.75	G	AAGCGAGCAAGATGTA-1	mNSC-ctrl1
chr9	120574160	120574160	1	*	C	46	5	0	41	0	185	0	1998	0	41	0.891304347826087	A	AAGCGAGTCAATCCGA-1	mNSC-ctrl1
chr2	13582558	13582558	1	*	G	40	5	0	0	35	222	0	0	1764	35	0.875	A	AAGCGTTGTACTTGTG-1	mNSC-ctrl1
chr4	148166296	148166296	1	*	C	44	0	7	37	0	0	445	2035	0	37	0.840909090909091	T	AAGTACCAGCCGCACT-1	mNSC-ctrl1
chr18	38464878	38464878	1	*	C	42	0	5	37	0	0	185	1591	0	37	0.880952380952381	T	AATGCCACATTAGGAA-1	mNSC-ctrl1
chr4	148166296	148166296	1	*	C	67	0	7	60	0	0	383	3219	0	60	0.895522388059702	T	AATGGAATCCTCCACA-1	mNSC-ctrl1
chrM	8604	8604	1	*	A	45	40	0	0	5	1579	0	0	185	40	0.888888888888889	G	ACAAGCTTCACCTCAC-1	mNSC-ctrl1
chr8	94180325	94180325	1	*	T	48	6	35	3	4	259	1343	148	185	35	0.729166666666667	A	ACACGCGGTACAGTAA-1	mNSC-ctrl1
chr2	13582558	13582558	1	*	G	47	6	0	0	41	210	0	0	2060	41	0.872340425531915	A	ACAGAAAGTTGCACGC-1	mNSC-ctrl1
chr10	57788435	57788435	1	*	T	43	5	38	0	0	185	1787	0	0	38	0.883720930232558	A	ACAGCCGTCATAGCAC-1	mNSC-ctrl1
chr2	13582557	13582557	1	*	G	48	5	0	0	43	259	0	0	1961	43	0.895833333333333	A	ACTATGGCAACACGAG-1	mNSC-ctrl1
chr2	13582558	13582558	1	*	G	49	7	0	0	42	370	0	0	1886	42	0.857142857142857	A	ACTATGGCAACACGAG-1	mNSC-ctrl1
chr4	148166296	148166296	1	*	C	44	0	5	39	0	0	306	2046	0	39	0.886363636363636	T	ACTCCCAAGTCATTGC-1	mNSC-ctrl1
chr4	148166296	148166296	1	*	C	47	0	5	42	0	0	259	2220	0	42	0.893617021276596	T	ACTTCCGGTCAACCTA-1	mNSC-ctrl1
chr4	148166296	148166296	1	*	C	51	0	7	44	0	0	469	2293	0	44	0.862745098039216	T	AGCGTATGTATCCTCC-1	mNSC-ctrl1
chr4	148166296	148166296	1	*	C	44	0	5	39	0	0	185	2220	0	39	0.886363636363636	T	AGGAAATGTCTGATCA-1	mNSC-ctrl1
chr19	5802435	5802435	1	*	C	43	0	5	38	0	0	222	1860	0	38	0.883720930232558	T	AGGGTTTCACAGCTGC-1	mNSC-ctrl1
chr10	57788449	57788449	1	*	A	49	44	2	0	3	1912	111	0	111	44	0.897959183673469	G	AGGTGTTCAACTTGGT-1	mNSC-ctrl1
chr4	148166296	148166296	1	*	C	46	0	5	41	0	0	270	1850	0	41	0.891304347826087	T	AGTCACAAGTGATGGC-1	mNSC-ctrl1
chr4	148166296	148166296	1	*	C	54	0	6	48	0	0	185	2405	0	48	0.888888888888889	T	ATCCATTGTGGTTTGT-1	mNSC-ctrl1
chr10	57788435	57788435	1	*	T	45	5	40	0	0	222	1739	0	0	40	0.888888888888889	A	ATCCTATTCTCACGAA-1	mNSC-ctrl1
chr2	13582558	13582558	1	*	G	49	5	0	0	44	222	0	0	2208	44	0.897959183673469	A	ATGCCTCAGCGGTAGT-1	mNSC-ctrl1
chr4	148166296	148166296	1	*	C	40	0	5	35	0	0	344	1937	0	35	0.875	T	ATTCTACAGGTAGCAC-1	mNSC-ctrl1
chrM	6700	6700	1	*	C	66	0	16	50	0	0	925	2664	0	50	0.757575757575758	T	CAAGACTTCAAAGAAC-1	mNSC-ctrl1
chr4	148166296	148166296	1	*	C	48	0	5	43	0	0	185	1875	0	43	0.895833333333333	T	CAGATTGTCGGTTCAA-1	mNSC-ctrl1
chr19	5801973	5801973	1	*	G	62	0	7	0	55	0	358	0	2720	55	0.887096774193548	T	CCAATGATCAGAATAG-1	mNSC-ctrl1
chr10	57788435	57788435	1	*	T	43	6	37	0	0	222	1628	0	0	37	0.86046511627907	A	CCACTTGCAAGACTGG-1	mNSC-ctrl1
chrM	6700	6700	1	*	C	101	0	28	73	0	0	1627	4280	0	73	0.722772277227723	T	CCTCACATCGCCTTTG-1	mNSC-ctrl1
chr4	148166296	148166296	1	*	C	42	0	5	37	0	0	284	2517	0	37	0.880952380952381	T	CGAGGCTCACTCAGAT-1	mNSC-ctrl1
chr19	9985091	9985091	1	*	C	45	1	2	40	2	37	74	1690	74	40	0.888888888888889	T	CGGAACCCAACCGCCA-1	mNSC-ctrl1
chr4	148166296	148166296	1	*	C	55	0	10	45	0	0	432	2159	0	45	0.818181818181818	T	CTATCCGAGTAGCCAG-1	mNSC-ctrl1
chr4	148166296	148166296	1	*	C	45	0	9	36	0	0	457	2660	0	36	0.8	T	CTCATCGTCCCGGTAG-1	mNSC-ctrl1
chr2	13582558	13582558	1	*	G	41	8	0	0	33	370	0	0	1665	33	0.804878048780488	A	CTCATGCAGGCGCTTC-1	mNSC-ctrl1
chr8	94180325	94180325	1	*	T	40	1	36	2	1	37	1443	74	0	36	0.9	C	CTCGAGGGTTTCGACA-1	mNSC-ctrl1
chr12	111669465	111669465	1	*	G	103	56	0	0	47	2936	0	0	2393	47	0.456310679611651	A	CTGGTCTGTGAGTTGG-1	mNSC-ctrl1
chr1	72852308	72852308	1	*	T	43	0	33	0	10	0	1467	0	407	33	0.767441860465116	G	GAAGCCCTCAAGCTGT-1	mNSC-ctrl1
chr10	57788435	57788435	1	*	T	67	9	58	0	0	444	2466	0	0	58	0.865671641791045	A	GAAGCCCTCAAGCTGT-1	mNSC-ctrl1
chr9	120574160	120574160	1	*	C	50	8	0	42	0	370	0	2331	0	42	0.84	A	GAAGCCCTCAAGCTGT-1	mNSC-ctrl1
chrX	167207095	167207095	1	*	A	40	35	0	0	5	1490	0	0	185	35	0.875	G	GAAGCCCTCAAGCTGT-1	mNSC-ctrl1
chr10	57788431	57788431	1	*	G	40	4	0	0	36	148	0	0	1504	36	0.9	A	GACTTCCGTGTCTCCT-1	mNSC-ctrl1
chrM	9083	9083	1	*	A	153	133	20	0	0	6624	814	0	0	133	0.869281045751634	T	GAGCTGCGTTTGAACC-1	mNSC-ctrl1
chr2	13582558	13582558	1	*	G	86	9	0	0	77	444	0	0	4292	77	0.895348837209302	A	GATAGAACATTCACCC-1	mNSC-ctrl1
chr19	5801944	5801944	1	*	C	57	0	6	51	0	0	259	2828	0	51	0.894736842105263	T	GATAGCTCATAATCGC-1	mNSC-ctrl1
chr8	94180325	94180325	1	*	T	44	4	35	4	1	259	1443	148	37	35	0.795454545454545	A	GATGTTGGTCATGGCC-1	mNSC-ctrl1
chr6	127125293	127125293	1	*	G	49	0	5	0	44	0	148	0	2292	44	0.897959183673469	T	GATTTCTCAAGGATGC-1	mNSC-ctrl1
chr4	148166296	148166296	1	*	C	40	0	8	32	0	0	444	1591	0	32	0.8	T	GCCCAGACACACTGGC-1	mNSC-ctrl1
chr10	57788435	57788435	1	*	T	44	6	38	0	0	222	1650	0	0	38	0.863636363636364	A	GCCTGTTCAATAGGAT-1	mNSC-ctrl1
chr4	148166296	148166296	1	*	C	56	0	7	49	0	0	418	2738	0	49	0.875	T	GCTACCTCATTGCTGA-1	mNSC-ctrl1
chr9	120574160	120574160	1	*	C	52	6	0	46	0	222	0	2405	0	46	0.884615384615385	A	GGCTGTGAGATTGCGG-1	mNSC-ctrl1
chr10	57788435	57788435	1	*	T	53	6	47	0	0	222	2356	0	0	47	0.886792452830189	A	GGTCACGAGCTGTCCG-1	mNSC-ctrl1
chr2	148871744	148871744	1	*	A	41	35	5	1	0	1653	222	37	0	35	0.853658536585366	T	GTAACCAGTGAGACCA-1	mNSC-ctrl1
chr2	148871745	148871745	1	*	A	44	39	3	0	2	1801	148	0	74	39	0.886363636363636	T	GTAACCAGTGAGACCA-1	mNSC-ctrl1
chr2	13582558	13582558	1	*	G	60	6	0	0	54	407	0	0	2788	54	0.9	A	GTAGATCCACCATTCC-1	mNSC-ctrl1
chr10	57788430	57788430	1	*	T	57	6	51	0	0	222	2183	0	0	51	0.894736842105263	A	GTAGGAGAGCATCAGG-1	mNSC-ctrl1
chr10	57788431	57788431	1	*	G	50	6	0	0	44	222	0	0	1898	44	0.88	A	GTAGGAGAGCATCAGG-1	mNSC-ctrl1
chr10	57788435	57788435	1	*	T	46	7	39	0	0	259	1653	0	0	39	0.847826086956522	A	GTAGGAGAGCATCAGG-1	mNSC-ctrl1
chrM	15196	15196	1	*	G	55	7	0	0	48	333	0	0	2257	48	0.872727272727273	A	GTGACGCTCCTCTAGC-1	mNSC-ctrl1
chr4	148166296	148166296	1	*	C	97	0	15	82	0	0	838	4848	0	82	0.845360824742268	T	GTGCAGCGTTTACGAC-1	mNSC-ctrl1
chr4	148166296	148166296	1	*	C	40	0	7	33	0	0	418	1739	0	33	0.825	T	GTGTCCTGTGTAACGG-1	mNSC-ctrl1
chrM	6700	6700	1	*	C	169	0	35	134	0	0	1480	7315	0	134	0.792899408284024	T	GTGTTAGTCGCTAGCG-1	mNSC-ctrl1
chr4	148166296	148166296	1	*	C	82	0	9	73	0	0	480	3933	0	73	0.890243902439024	T	TAACCAGAGCTTCATG-1	mNSC-ctrl1
chr5	129881186	129881186	1	*	A	42	37	1	0	4	1653	37	0	185	37	0.880952380952381	G	TAACGACCAGCCCAGT-1	mNSC-ctrl1
chr19	9985091	9985091	1	*	C	57	5	3	49	0	222	148	1985	0	49	0.859649122807018	A	TACATTCCAGAAGCGT-1	mNSC-ctrl1
chr4	148166296	148166296	1	*	C	66	0	10	56	0	0	518	3096	0	56	0.848484848484849	T	TACATTCCAGAAGCGT-1	mNSC-ctrl1
chr8	94180325	94180325	1	*	T	44	2	39	3	0	74	1702	185	0	39	0.886363636363636	C	TACATTCCAGAAGCGT-1	mNSC-ctrl1
chr6	36715447	36715447	1	*	G	40	5	0	0	35	395	0	0	2122	35	0.875	A	TACCGGGCACACCTTC-1	mNSC-ctrl1
chr4	148166296	148166296	1	*	C	52	0	6	46	0	0	358	2479	0	46	0.884615384615385	T	TACGGTAGTTGTGTTG-1	mNSC-ctrl1
chr4	148166296	148166296	1	*	C	56	0	6	50	0	0	296	2516	0	50	0.892857142857143	T	TAGATCGAGTAAACAC-1	mNSC-ctrl1
chr4	148166296	148166296	1	*	C	40	0	5	35	0	0	307	1776	0	35	0.875	T	TATCAGGAGCACTGGA-1	mNSC-ctrl1
chr10	57788429	57788429	1	*	T	63	7	56	0	0	296	2504	0	0	56	0.888888888888889	A	TCAAGCATCTAAGGAA-1	mNSC-ctrl1
chr10	57788430	57788430	1	*	T	68	7	60	1	0	296	2652	37	0	60	0.882352941176471	A	TCAAGCATCTAAGGAA-1	mNSC-ctrl1
chr10	57788431	57788431	1	*	G	58	8	0	0	50	333	0	0	2256	50	0.862068965517241	A	TCAAGCATCTAAGGAA-1	mNSC-ctrl1
chr10	57788435	57788435	1	*	T	55	9	46	0	0	370	2109	0	0	46	0.836363636363636	A	TCAAGCATCTAAGGAA-1	mNSC-ctrl1
chr4	148166296	148166296	1	*	C	74	0	8	66	0	0	381	3341	0	66	0.891891891891892	T	TCCGAAACAATGGCCC-1	mNSC-ctrl1
chr9	120574160	120574160	1	*	C	55	6	0	49	0	333	0	3643	0	49	0.890909090909091	A	TCCGAAACAATGGCCC-1	mNSC-ctrl1
chrM	6700	6700	1	*	C	60	0	11	49	0	0	617	2405	0	49	0.816666666666667	T	TCCGATCGTAGCCCTG-1	mNSC-ctrl1
chr4	148166296	148166296	1	*	C	63	0	7	56	0	0	370	3330	0	56	0.888888888888889	T	TCGGGTGGTTCGGTCG-1	mNSC-ctrl1
chr4	148166296	148166296	1	*	C	48	0	7	41	0	0	408	2109	0	41	0.854166666666667	T	TCTTCCTAGCGTGTCC-1	mNSC-ctrl1
chr1	72852310	72852310	1	*	T	46	0	40	0	6	0	1794	0	185	40	0.869565217391304	G	TGAGGTTAGTAATCCC-1	mNSC-ctrl1
chr10	57788429	57788429	1	*	T	46	4	41	1	0	111	1850	37	0	41	0.891304347826087	A	TGATTCTAGAGCAAGA-1	mNSC-ctrl1
chr10	57788431	57788431	1	*	G	46	5	0	0	41	148	0	0	1775	41	0.891304347826087	A	TGATTCTAGAGCAAGA-1	mNSC-ctrl1
chr10	57788435	57788435	1	*	T	43	6	36	0	1	222	1554	0	37	36	0.837209302325581	A	TGATTCTAGAGCAAGA-1	mNSC-ctrl1
chrX	167207159	167207159	1	*	C	45	6	0	39	0	222	0	1698	0	39	0.866666666666667	A	TGCAGTAGTCCACTCT-1	mNSC-ctrl1
chr3	144597438	144597438	1	*	C	42	0	6	36	0	0	407	2183	0	36	0.857142857142857	T	TGGAGAGTCCGCCTAT-1	mNSC-ctrl1
chr2	148871909	148871909	1	*	G	141	16	0	0	125	962	0	0	7677	125	0.886524822695035	A	TGTGCGGCAGCCTATA-1	mNSC-ctrl1
chr10	57788435	57788435	1	*	T	47	5	42	0	0	222	1887	0	0	42	0.893617021276596	A	TGTTACTAGCGAGTAC-1	mNSC-ctrl1
chrM	6660	6660	1	*	G	72	11	0	0	61	481	0	0	3145	61	0.847222222222222	A	TTACCATAGTAGTCTC-1	mNSC-ctrl1
chr4	148166296	148166296	1	*	C	49	0	5	44	0	0	469	2442	0	44	0.897959183673469	T	TTATTGCGTAGACTGG-1	mNSC-ctrl1
chrM	6643	6643	1	*	G	50	9	0	0	41	518	0	0	2171	41	0.82	A	TTCACGCAGCTGTGCC-1	mNSC-ctrl1
chr10	57788429	57788429	1	*	T	40	6	34	0	0	222	1505	0	0	34	0.85	A	TTCCTCTCAGCATACT-1	mNSC-ctrl1
chr4	148166296	148166296	1	*	C	40	0	5	35	0	0	259	1665	0	35	0.875	T	TTGTTCAGTCTTACAG-1	mNSC-ctrl1
chr4	148166296	148166296	1	*	C	44	0	5	39	0	0	284	1887	0	39	0.886363636363636	T	TTGTTTGGTTGCGGCT-1	mNSC-ctrl1
chrM	6700	6700	1	*	C	104	0	12	92	0	0	629	4636	0	92	0.884615384615385	T	TTTGACTGTCGCATTA-1	mNSC-ctrl1
chr4	148166296	148166296	1	*	C	53	0	6	47	0	0	444	2294	0	47	0.886792452830189	T	TTTGGAGGTGACTGTT-1	mNSC-ctrl1

## Sheet: mNSC-ctrl2
seqnames	start	end	width	strand	refBase	coverage	A	T	C	G	qA	qT	qC	qG	nbRef	fracRef	altBase	cellName	sampleName
chr6	127125525	127125525	1	*	T	40	4	36	0	0	210	1589	0	0	36	0.9	A	AAAGGGCTCGGATACT-1	mNSC-ctrl2
chr10	57788435	57788435	1	*	T	43	5	38	0	0	148	1838	0	0	38	0.883720930232558	A	AACTTCTTCCAAGCAT-1	mNSC-ctrl2
chr4	148166296	148166296	1	*	C	50	0	10	40	0	0	381	1838	0	40	0.8	T	AAGCATCAGCCGGATA-1	mNSC-ctrl2
chr9	120574160	120574160	1	*	C	41	5	0	36	0	222	0	1887	0	36	0.878048780487805	A	AAGCCATAGTATCTGC-1	mNSC-ctrl2
chr3	10016333	10016333	1	*	T	40	1	36	1	2	37	1738	37	74	36	0.9	G	AAGCGAGAGCACCAGA-1	mNSC-ctrl2
chr2	13582558	13582558	1	*	G	49	5	0	0	44	185	0	0	1986	44	0.897959183673469	A	AATGGCTCAGCAATTC-1	mNSC-ctrl2
chr4	148166296	148166296	1	*	C	52	0	8	44	0	0	418	2072	0	44	0.846153846153846	T	ACAAAGATCCCAGCGA-1	mNSC-ctrl2
chr2	13582558	13582558	1	*	G	84	9	0	0	75	395	0	0	3589	75	0.892857142857143	A	ACACCAAAGAGCAGTC-1	mNSC-ctrl2
chrX	167207095	167207095	1	*	A	44	36	1	0	7	1416	37	0	333	36	0.818181818181818	G	ACAGCCGCATGTGGTT-1	mNSC-ctrl2
chrM	7539	7539	1	*	C	111	0	15	96	0	0	827	5944	0	96	0.864864864864865	T	ACCCTCACAAGCCCAC-1	mNSC-ctrl2
chr4	148166296	148166296	1	*	C	62	0	7	55	0	0	296	2578	0	55	0.887096774193548	T	ACGGTCGGTTGTTGTG-1	mNSC-ctrl2
chr4	148166296	148166296	1	*	C	40	0	8	32	0	0	344	1517	0	32	0.8	T	ACTACGATCATACGGT-1	mNSC-ctrl2
chr19	5801767	5801767	1	*	G	44	0	7	0	37	0	259	0	1924	37	0.840909090909091	T	ACTTAGGTCCATCGTC-1	mNSC-ctrl2
chr19	5801773	5801773	1	*	C	46	0	6	40	0	0	222	2035	0	40	0.869565217391304	T	ACTTAGGTCCATCGTC-1	mNSC-ctrl2
chr4	148166296	148166296	1	*	C	65	0	8	57	0	0	407	2701	0	57	0.876923076923077	T	ACTTAGGTCCATCGTC-1	mNSC-ctrl2
chr2	13582558	13582558	1	*	G	48	6	0	0	42	307	0	0	2011	42	0.875	A	ACTTCGCTCTGGAAGG-1	mNSC-ctrl2
chr4	148166296	148166296	1	*	C	41	0	5	36	0	0	222	1739	0	36	0.878048780487805	T	AGATCCAAGGAATCGC-1	mNSC-ctrl2
chr4	148166296	148166296	1	*	C	40	0	4	36	0	0	185	1801	0	36	0.9	T	AGCGTATTCATGCCAA-1	mNSC-ctrl2
chr4	148166296	148166296	1	*	C	56	0	6	50	0	0	518	2516	0	50	0.892857142857143	T	AGCTTCCGTTGGATCT-1	mNSC-ctrl2
chr6	127125293	127125293	1	*	G	46	0	5	0	41	0	222	0	1898	41	0.891304347826087	T	AGCTTCCGTTGGATCT-1	mNSC-ctrl2
chrM	6700	6700	1	*	C	371	0	38	333	0	0	2033	18217	0	333	0.897574123989218	T	AGGAATATCCACACAA-1	mNSC-ctrl2
chr4	148166296	148166296	1	*	C	43	0	5	38	0	0	185	1924	0	38	0.883720930232558	T	AGTAGTCCAGAACGCA-1	mNSC-ctrl2
chr4	148166296	148166296	1	*	C	70	0	7	63	0	0	344	3244	0	63	0.9	T	AGTGCCGGTACTCCGG-1	mNSC-ctrl2
chr10	57788430	57788430	1	*	T	50	3	45	2	0	185	1838	74	0	45	0.9	A	ATACTTCAGGCCTTCG-1	mNSC-ctrl2
chr10	57788435	57788435	1	*	T	46	5	41	0	0	259	1665	0	0	41	0.891304347826087	A	ATACTTCAGGCCTTCG-1	mNSC-ctrl2
chr4	148166296	148166296	1	*	C	69	0	12	57	0	0	642	2800	0	57	0.826086956521739	T	ATACTTCAGGCCTTCG-1	mNSC-ctrl2
chr4	148166296	148166296	1	*	C	41	0	5	36	0	0	296	1813	0	36	0.878048780487805	T	ATCGCCTCATAAGATG-1	mNSC-ctrl2
chr4	148166296	148166296	1	*	C	46	0	5	41	0	0	370	2023	0	41	0.891304347826087	T	ATCGCCTTCGCCTAGG-1	mNSC-ctrl2
chr10	57788435	57788435	1	*	T	48	8	40	0	0	333	1628	0	0	40	0.833333333333333	A	ATGGAGGAGATGTTCC-1	mNSC-ctrl2
chr19	5801767	5801767	1	*	G	40	0	5	0	35	0	222	0	1750	35	0.875	T	ATTGTTCGTACTTCCC-1	mNSC-ctrl2
chr4	148166296	148166296	1	*	C	40	0	6	34	0	0	259	1923	0	34	0.85	T	ATTTCACAGGACAAGA-1	mNSC-ctrl2
chr4	148166296	148166296	1	*	C	55	0	7	48	0	0	444	2035	0	48	0.872727272727273	T	CAACGATAGAGGCGGA-1	mNSC-ctrl2
chrM	8605	8605	1	*	T	40	1	36	0	3	37	1691	0	111	36	0.9	G	CACAGGCTCTCTAGGA-1	mNSC-ctrl2
chr2	13582558	13582558	1	*	G	57	7	0	0	50	481	0	0	2504	50	0.87719298245614	A	CAGATCATCTTCTTCC-1	mNSC-ctrl2
chr4	148166296	148166296	1	*	C	40	0	4	36	0	0	148	1813	0	36	0.9	T	CAGATCATCTTCTTCC-1	mNSC-ctrl2
chr4	148166296	148166296	1	*	C	43	0	6	37	0	0	333	1776	0	37	0.86046511627907	T	CAGCGTGAGCTAATGA-1	mNSC-ctrl2
chr10	57788430	57788430	1	*	T	44	3	39	2	0	148	1739	74	0	39	0.886363636363636	A	CAGGGCTTCTCAACCC-1	mNSC-ctrl2
chr2	13582558	13582558	1	*	G	43	5	0	0	38	321	0	0	1764	38	0.883720930232558	A	CATCCGTTCACCATAG-1	mNSC-ctrl2
chr4	148166296	148166296	1	*	C	98	0	12	86	0	0	514	4412	0	86	0.877551020408163	T	CATGCCTGTTGCATCA-1	mNSC-ctrl2
chr19	9985091	9985091	1	*	C	57	2	3	51	1	74	111	2183	37	51	0.894736842105263	T	CATTCCGTCATTTGGG-1	mNSC-ctrl2
chr19	9985091	9985091	1	*	C	42	4	2	36	0	148	74	1443	0	36	0.857142857142857	A	CCAATGAAGTTCGGTT-1	mNSC-ctrl2
chr4	148166296	148166296	1	*	C	53	0	9	44	0	0	518	2282	0	44	0.830188679245283	T	CCAATTTGTTGGGTTT-1	mNSC-ctrl2
chr10	57788435	57788435	1	*	T	49	5	44	0	0	185	2046	0	0	44	0.897959183673469	A	CCCATTGGTCACCGCA-1	mNSC-ctrl2
chr6	36715447	36715447	1	*	G	46	5	0	0	41	296	0	0	2058	41	0.891304347826087	A	CCTCAACCACTCCACT-1	mNSC-ctrl2
chr4	148166296	148166296	1	*	C	87	0	10	77	0	0	420	4341	0	77	0.885057471264368	T	CGAAGGATCGCATTAG-1	mNSC-ctrl2
chr10	57788430	57788430	1	*	T	44	3	39	2	0	111	1616	74	0	39	0.886363636363636	A	CGAGTTAAGCCTTGAT-1	mNSC-ctrl2
chr10	57788431	57788431	1	*	G	41	5	0	0	36	185	0	0	1505	36	0.878048780487805	A	CGAGTTAAGCCTTGAT-1	mNSC-ctrl2
chr4	148166296	148166296	1	*	C	77	0	8	69	0	0	482	3811	0	69	0.896103896103896	T	CGGACACAGTGGTTAA-1	mNSC-ctrl2
chr1	180802690	180802690	1	*	G	41	5	0	0	36	222	0	0	2134	36	0.878048780487805	A	CGTTCTGCATCGAGCC-1	mNSC-ctrl2
chr6	36715447	36715447	1	*	G	44	5	0	0	39	185	0	0	2430	39	0.886363636363636	A	CGTTCTGCATCGAGCC-1	mNSC-ctrl2
chr2	13582558	13582558	1	*	G	47	6	0	0	41	222	0	0	1949	41	0.872340425531915	A	CTAACCCTCCGCACGA-1	mNSC-ctrl2
chr4	148166296	148166296	1	*	C	44	0	6	38	0	0	296	2282	0	38	0.863636363636364	T	CTACCTGCACGCGCAT-1	mNSC-ctrl2
chr4	148166296	148166296	1	*	C	167	0	17	150	0	0	825	8102	0	150	0.898203592814371	T	CTCACTGGTTCCGCGA-1	mNSC-ctrl2
chr10	57788435	57788435	1	*	T	47	5	42	0	0	185	1776	0	0	42	0.893617021276596	A	CTGGTCTAGAGCATTA-1	mNSC-ctrl2
chr1	72852308	72852308	1	*	T	44	0	31	0	13	0	1389	0	476	31	0.704545454545455	G	CTTCCGACACACGCCA-1	mNSC-ctrl2
chr1	72852310	72852310	1	*	T	48	0	38	0	10	0	1634	0	383	38	0.791666666666667	G	CTTCCGACACACGCCA-1	mNSC-ctrl2
chr1	86530206	86530206	1	*	G	65	8	0	0	57	407	0	0	3477	57	0.876923076923077	A	CTTCCGACACACGCCA-1	mNSC-ctrl2
chr4	148166296	148166296	1	*	C	140	0	14	126	0	0	814	6326	0	126	0.9	T	CTTCCGACACACGCCA-1	mNSC-ctrl2
chr4	148166296	148166296	1	*	C	67	0	8	59	0	0	492	3274	0	59	0.880597014925373	T	CTTGAGACAAGGTACG-1	mNSC-ctrl2
chr4	148166296	148166296	1	*	C	44	0	5	39	0	0	210	2516	0	39	0.886363636363636	T	GAATCACGTTGGGACA-1	mNSC-ctrl2
chr4	148166296	148166296	1	*	C	40	0	7	33	0	0	395	1628	0	33	0.825	T	GACAGCCGTCTCCCTA-1	mNSC-ctrl2
chr4	148166296	148166296	1	*	C	44	0	7	37	0	0	444	1875	0	37	0.840909090909091	T	GACGTTAAGTCCCGGT-1	mNSC-ctrl2
chr4	148166296	148166296	1	*	C	48	0	6	42	0	0	222	2553	0	42	0.875	T	GAGTTGTCATGTCTAG-1	mNSC-ctrl2
chr2	13582558	13582558	1	*	G	58	7	0	0	51	284	0	0	2442	51	0.879310344827586	A	GATCAGTAGAAATTGC-1	mNSC-ctrl2
chr4	148166296	148166296	1	*	C	114	0	15	99	0	0	802	5316	0	99	0.868421052631579	T	GATCAGTAGAAATTGC-1	mNSC-ctrl2
chr9	120574160	120574160	1	*	C	50	6	0	44	0	296	0	2109	0	44	0.88	A	GATCAGTAGAAATTGC-1	mNSC-ctrl2
chr4	148166296	148166296	1	*	C	94	0	11	83	0	0	653	3847	0	83	0.882978723404255	T	GCGTTTCAGACTCTAC-1	mNSC-ctrl2
chr4	148166296	148166296	1	*	C	66	0	7	59	0	0	259	3133	0	59	0.893939393939394	T	GGAGCAACAAACGAGC-1	mNSC-ctrl2
chr10	57788435	57788435	1	*	T	45	5	40	0	0	185	1801	0	0	40	0.888888888888889	A	GGCTGTGCAGGCCCTA-1	mNSC-ctrl2
chr4	148166296	148166296	1	*	C	92	0	12	80	0	0	666	4144	0	80	0.869565217391304	T	GGGACAAAGTGCAAAT-1	mNSC-ctrl2
chr4	148166296	148166296	1	*	C	51	0	7	44	0	0	395	2653	0	44	0.862745098039216	T	GGGCCATCAGCGTGCT-1	mNSC-ctrl2
chr6	125460464	125460464	1	*	C	40	4	0	36	0	111	0	2081	0	36	0.9	A	GGGCTCAGTTCCCACT-1	mNSC-ctrl2
chr4	148166296	148166296	1	*	C	46	0	7	39	0	0	358	1875	0	39	0.847826086956522	T	GGGTGTCTCTAGTGTG-1	mNSC-ctrl2
chr6	36715445	36715445	1	*	G	49	8	0	0	41	307	0	0	2079	41	0.836734693877551	A	GGTGTTACATCCTCAC-1	mNSC-ctrl2
chr6	36715447	36715447	1	*	G	54	13	0	0	41	444	0	0	2085	41	0.759259259259259	A	GGTGTTACATCCTCAC-1	mNSC-ctrl2
chr4	148166296	148166296	1	*	C	72	0	8	64	0	0	406	2971	0	64	0.888888888888889	T	GTCACGGGTCCCTCAT-1	mNSC-ctrl2
chr3	10016333	10016333	1	*	T	57	2	50	3	2	74	2468	111	74	50	0.87719298245614	C	GTGAGGATCCAGCTCT-1	mNSC-ctrl2
chr4	148166296	148166296	1	*	C	84	0	9	75	0	0	641	4091	0	75	0.892857142857143	T	TAACCAGGTCTAGGCC-1	mNSC-ctrl2
chr19	9985091	9985091	1	*	C	58	2	4	52	0	74	185	2480	0	52	0.896551724137931	T	TAAGTCGGTCAAAGAT-1	mNSC-ctrl2
chr10	57788435	57788435	1	*	T	44	5	39	0	0	222	1824	0	0	39	0.886363636363636	A	TACAACGTCTCATTGT-1	mNSC-ctrl2
chr2	13582558	13582558	1	*	G	65	8	0	0	57	518	0	0	2726	57	0.876923076923077	A	TACAACGTCTCATTGT-1	mNSC-ctrl2
chrM	8605	8605	1	*	T	40	4	35	1	0	148	1405	37	0	35	0.875	A	TACAACGTCTCATTGT-1	mNSC-ctrl2
chr10	57788435	57788435	1	*	T	44	5	39	0	0	259	1554	0	0	39	0.886363636363636	A	TACCCGTCAACCCTCT-1	mNSC-ctrl2
chr19	9985091	9985091	1	*	C	56	5	3	48	0	185	111	1961	0	48	0.857142857142857	A	TACGTCCTCACCTGGG-1	mNSC-ctrl2
chr4	148166296	148166296	1	*	C	45	0	11	34	0	0	506	1702	0	34	0.755555555555556	T	TAGGTTGAGACGAGCT-1	mNSC-ctrl2
chr10	57788430	57788430	1	*	T	48	4	43	1	0	148	2219	74	0	43	0.895833333333333	A	TCAATCTGTTGCAACT-1	mNSC-ctrl2
chr10	57788435	57788435	1	*	T	41	7	34	0	0	296	1924	0	0	34	0.829268292682927	A	TCAATCTGTTGCAACT-1	mNSC-ctrl2
chr4	148166296	148166296	1	*	C	87	0	17	70	0	0	813	3564	0	70	0.804597701149425	T	TCATTACAGGCGTCCT-1	mNSC-ctrl2
chr4	148166296	148166296	1	*	C	43	0	6	37	0	0	432	1912	0	37	0.86046511627907	T	TCATTGTCACCCTGAG-1	mNSC-ctrl2
chr4	148166296	148166296	1	*	C	53	0	6	47	0	0	247	2381	0	47	0.886792452830189	T	TCCTCCCTCCACATAG-1	mNSC-ctrl2
chr4	148166296	148166296	1	*	C	151	0	18	133	0	0	888	6229	0	133	0.880794701986755	T	TCGCTCAGTCACTCTC-1	mNSC-ctrl2
chrX	167207095	167207095	1	*	A	40	36	2	0	2	1517	74	0	111	36	0.9	T	TCGCTCAGTCACTCTC-1	mNSC-ctrl2
chr4	148166296	148166296	1	*	C	78	0	8	70	0	0	370	3540	0	70	0.897435897435897	T	TCTACCGTCCTGGTCT-1	mNSC-ctrl2
chr10	57788435	57788435	1	*	T	49	5	44	0	0	196	2171	0	0	44	0.897959183673469	A	TCTATACAGAACTCCT-1	mNSC-ctrl2
chr4	148166296	148166296	1	*	C	109	0	12	97	0	0	506	5502	0	97	0.889908256880734	T	TCTATACAGAACTCCT-1	mNSC-ctrl2
chr4	148166296	148166296	1	*	C	46	0	5	41	0	0	222	1739	0	41	0.891304347826087	T	TCTATACTCGCCATAA-1	mNSC-ctrl2
chr19	5801767	5801767	1	*	G	49	1	3	1	44	37	222	74	2220	44	0.897959183673469	T	TGCAGATTCAACGCTA-1	mNSC-ctrl2
chr4	148166296	148166296	1	*	C	78	0	10	68	0	0	555	4219	0	68	0.871794871794872	T	TGCATGATCGGACCAC-1	mNSC-ctrl2
chr4	148166296	148166296	1	*	C	131	0	35	96	0	0	1714	4860	0	96	0.732824427480916	T	TGGCGTGAGACATGCG-1	mNSC-ctrl2
chr4	148166296	148166296	1	*	C	49	0	5	44	0	0	235	2072	0	44	0.897959183673469	T	TGGGAGACATGCACTA-1	mNSC-ctrl2
chr4	148166296	148166296	1	*	C	55	0	10	45	0	0	616	2453	0	45	0.818181818181818	T	TGGGAGAGTCGGTAAG-1	mNSC-ctrl2
chr8	70093325	70093325	1	*	T	150	16	134	0	0	827	7459	0	0	134	0.893333333333333	A	TGGGAGAGTCGGTAAG-1	mNSC-ctrl2
chr4	148166296	148166296	1	*	C	48	0	7	41	0	0	321	2072	0	41	0.854166666666667	T	TGTTCCGTCCACGTAA-1	mNSC-ctrl2
chr4	148166296	148166296	1	*	C	40	0	4	36	0	0	148	1702	0	36	0.9	T	TTAGTCTCAGATACCT-1	mNSC-ctrl2
chr4	148166296	148166296	1	*	C	80	0	8	72	0	0	370	3404	0	72	0.9	T	TTCCACGCATTGTACG-1	mNSC-ctrl2
chr4	148166296	148166296	1	*	C	82	0	11	71	0	0	492	3368	0	71	0.865853658536585	T	TTCCGTGTCTGCGATA-1	mNSC-ctrl2
chr4	148166296	148166296	1	*	C	40	0	4	36	0	0	247	1813	0	36	0.9	T	TTCCTCTCACTTCATT-1	mNSC-ctrl2
chr4	148166296	148166296	1	*	C	59	0	7	52	0	0	469	2726	0	52	0.88135593220339	T	TTCGGTCTCAAGCGTT-1	mNSC-ctrl2
chr11	115523230	115523230	1	*	G	57	6	0	0	51	384	0	0	2912	51	0.894736842105263	A	TTGGGCGGTAGACGTG-1	mNSC-ctrl2
chr4	148166296	148166296	1	*	C	65	0	8	57	0	0	381	3182	0	57	0.876923076923077	T	TTGGGCGGTAGACGTG-1	mNSC-ctrl2
chr2	13582558	13582558	1	*	G	56	7	0	0	49	296	0	0	3005	49	0.875	A	TTTATGCAGTCGGCAA-1	mNSC-ctrl2
chr4	148166296	148166296	1	*	C	64	0	9	55	0	0	518	2529	0	55	0.859375	T	TTTGGTTAGTCTGTAC-1	mNSC-ctrl2

## Sheet: mNSC-MAM1
seqnames	start	end	width	strand	refBase	coverage	A	T	C	G	qA	qT	qC	qG	nbRef	fracRef	altBase	cellName	sampleName
chrX	167207095	167207095	1	*	A	52	46	2	0	4	1764	111	0	148	46	0.884615384615385	G	AAAGGGCCAGTGACCC-1	mNSC-MAM1
chr10	57788435	57788435	1	*	T	57	6	51	0	0	247	2097	0	0	51	0.894736842105263	A	AAAGGTAGTTCAGGTT-1	mNSC-MAM1
chr9	78478711	78478711	1	*	G	56	10	0	0	46	518	0	0	2220	46	0.821428571428571	A	AACAACCTCTGTGTGA-1	mNSC-MAM1
chr11	6419591	6419591	1	*	C	76	0	9	67	0	0	481	3414	0	67	0.881578947368421	T	AACAAGAAGGTCCTGC-1	mNSC-MAM1
chr4	148166296	148166296	1	*	C	71	0	10	61	0	0	789	3241	0	61	0.859154929577465	T	AACAAGACATGGGCAA-1	mNSC-MAM1
chr6	127125293	127125293	1	*	G	64	0	7	0	57	0	444	0	3170	57	0.890625	T	AACAAGACATGGGCAA-1	mNSC-MAM1
chr19	9984939	9984939	1	*	C	322	0	79	243	0	0	4451	14177	0	243	0.754658385093168	T	AACGAAACACCATAAC-1	mNSC-MAM1
chr10	57788435	57788435	1	*	T	57	6	51	0	0	222	2367	0	0	51	0.894736842105263	A	AAGAACAAGGTGCATG-1	mNSC-MAM1
chr11	120345920	120345920	1	*	G	50	10	0	0	40	728	0	0	2097	40	0.8	A	AAGAACATCTCAACGA-1	mNSC-MAM1
chr15	98949841	98949841	1	*	A	45	40	2	2	1	1727	74	74	37	40	0.888888888888889	T	AAGACAAAGACGCCCT-1	mNSC-MAM1
chr15	98949842	98949842	1	*	A	48	42	0	3	3	1801	0	185	111	42	0.875	C	AAGACAAAGACGCCCT-1	mNSC-MAM1
chr19	9985091	9985091	1	*	C	44	2	1	38	3	111	37	1814	111	38	0.863636363636364	G	AAGACAAAGACGCCCT-1	mNSC-MAM1
chr12	111669546	111669546	1	*	G	344	45	0	0	299	2366	0	0	18476	299	0.869186046511628	A	AAGACTCAGGTTAAAC-1	mNSC-MAM1
chr19	41918433	41918433	1	*	C	77	0	9	68	0	0	333	3836	0	68	0.883116883116883	T	AAGATAGAGTTGTACC-1	mNSC-MAM1
chrM	8604	8604	1	*	A	52	46	1	0	5	2233	37	0	222	46	0.884615384615385	G	AAGATAGAGTTGTACC-1	mNSC-MAM1
chr4	148166239	148166239	1	*	C	59	0	11	48	0	0	629	2626	0	48	0.813559322033898	T	AAGGAATTCGTGGAAG-1	mNSC-MAM1
chr4	148166296	148166296	1	*	C	55	0	7	48	0	0	370	2294	0	48	0.872727272727273	T	AAGGTAACATGGCTGC-1	mNSC-MAM1
chr4	148166296	148166296	1	*	C	50	0	6	44	0	0	259	2109	0	44	0.88	T	AAGTACCGTATTGCCA-1	mNSC-MAM1
chr10	80056342	80056342	1	*	C	41	0	8	33	0	0	407	1776	0	33	0.804878048780488	T	AAGTCGTTCAAATGAG-1	mNSC-MAM1
chr12	111669546	111669546	1	*	G	144	16	0	0	128	998	0	0	8074	128	0.888888888888889	A	AAGTGAACATTCACAG-1	mNSC-MAM1
chr4	148166296	148166296	1	*	C	133	0	15	118	0	0	654	5970	0	118	0.887218045112782	T	AATGACCAGGTGAGCT-1	mNSC-MAM1
chr10	57788435	57788435	1	*	T	84	10	74	0	0	444	3108	0	0	74	0.880952380952381	A	AATGCCAGTCCAATCA-1	mNSC-MAM1
chr17	39847165	39847165	1	*	T	45	2	40	3	0	74	2182	148	0	40	0.888888888888889	C	AATGCCAGTTCTTGCC-1	mNSC-MAM1
chr12	111669657	111669657	1	*	T	301	34	267	0	0	1443	13470	0	0	267	0.887043189368771	A	AATGCCATCCATAGGT-1	mNSC-MAM1
chr17	39847388	39847388	1	*	G	43	5	0	0	38	148	0	0	1875	38	0.883720930232558	A	AATGCCATCCATAGGT-1	mNSC-MAM1
chr19	9985091	9985091	1	*	C	56	1	6	49	0	37	259	2307	0	49	0.875	T	AATGCCATCCATAGGT-1	mNSC-MAM1
chr4	148166296	148166296	1	*	C	44	0	5	39	0	0	185	1986	0	39	0.886363636363636	T	AATGCCATCCATAGGT-1	mNSC-MAM1
chr9	120574160	120574160	1	*	C	41	6	0	35	0	185	0	1887	0	35	0.853658536585366	A	AATGCCATCCATAGGT-1	mNSC-MAM1
chr19	5801767	5801767	1	*	G	50	0	5	0	45	0	259	0	2479	45	0.9	T	AATGCCATCTTTCTAG-1	mNSC-MAM1
chr19	5801948	5801948	1	*	C	40	0	5	35	0	0	222	1671	0	35	0.875	T	AATGGAAAGCTTTCCC-1	mNSC-MAM1
chr17	39847165	39847165	1	*	T	40	1	36	2	1	74	2035	74	37	36	0.9	C	ACAAAGAAGCCTCTGG-1	mNSC-MAM1
chr10	57788435	57788435	1	*	T	76	9	67	0	0	370	3022	0	0	67	0.881578947368421	A	ACACGCGAGCGACTTT-1	mNSC-MAM1
chr4	148166296	148166296	1	*	C	82	0	10	72	0	0	543	3958	0	72	0.878048780487805	T	ACACGCGAGCGACTTT-1	mNSC-MAM1
chrM	8605	8605	1	*	T	45	3	39	3	0	111	1702	74	0	39	0.866666666666667	A	ACACGCGAGCGACTTT-1	mNSC-MAM1
chr10	57788431	57788431	1	*	G	84	8	0	1	75	307	0	37	3604	75	0.892857142857143	A	ACACGCGTCCTACGAA-1	mNSC-MAM1
chr10	57788435	57788435	1	*	T	71	10	61	0	0	444	2897	0	0	61	0.859154929577465	A	ACACGCGTCCTACGAA-1	mNSC-MAM1
chr6	48833917	48833917	1	*	G	40	6	0	0	34	381	0	0	2380	34	0.85	A	ACACGCGTCCTACGAA-1	mNSC-MAM1
chr10	57788435	57788435	1	*	T	107	12	95	0	0	481	4366	0	0	95	0.88785046728972	A	ACACTGACAACCGTAT-1	mNSC-MAM1
chr10	57788435	57788435	1	*	T	61	5	54	1	1	247	2504	37	37	54	0.885245901639344	A	ACAGAAAAGACTGAGC-1	mNSC-MAM1
chr4	148166296	148166296	1	*	C	45	0	5	40	0	0	196	2183	0	40	0.888888888888889	T	ACAGAAAAGACTGAGC-1	mNSC-MAM1
chr10	57788431	57788431	1	*	G	45	5	0	0	40	185	0	0	1554	40	0.888888888888889	A	ACATTTCGTGCTCTCT-1	mNSC-MAM1
chr10	57788435	57788435	1	*	T	43	6	36	0	1	222	1406	0	37	36	0.837209302325581	A	ACATTTCGTGCTCTCT-1	mNSC-MAM1
chr19	5801767	5801767	1	*	G	58	0	6	0	52	0	222	0	2578	52	0.896551724137931	T	ACCCTCACAATCCTTT-1	mNSC-MAM1
chr6	48833970	48833970	1	*	G	80	18	0	0	62	1221	0	0	3318	62	0.775	A	ACCCTCACAATCCTTT-1	mNSC-MAM1
chr19	5801767	5801767	1	*	G	41	0	6	0	35	0	259	0	1702	35	0.853658536585366	T	ACCCTCATCTCCACTG-1	mNSC-MAM1
chr4	148166296	148166296	1	*	C	62	0	11	51	0	0	813	2985	0	51	0.82258064516129	T	ACCCTCATCTCCACTG-1	mNSC-MAM1
chr4	148166296	148166296	1	*	C	54	0	12	42	0	0	543	2109	0	42	0.777777777777778	T	ACCTACCTCTCGTGGG-1	mNSC-MAM1
chr11	116022442	116022442	1	*	G	45	5	0	0	40	246	0	0	2182	40	0.888888888888889	A	ACGATGTGTTTCCATT-1	mNSC-MAM1
chr4	148166296	148166296	1	*	C	74	0	8	66	0	0	518	3278	0	66	0.891891891891892	T	ACGGAAGCAACTAGAA-1	mNSC-MAM1
chrM	8605	8605	1	*	T	51	4	41	3	3	222	1776	111	111	41	0.803921568627451	A	ACGGAAGCAACTAGAA-1	mNSC-MAM1
chr19	5802618	5802618	1	*	C	162	0	5	135	22	0	210	6733	962	135	0.833333333333333	G	ACGTACATCGCTTAAG-1	mNSC-MAM1
chr11	62552967	62552967	1	*	C	45	0	7	38	0	0	333	2072	0	38	0.844444444444444	T	ACGTCCTGTGGCTGAA-1	mNSC-MAM1
chr5	129881185	129881185	1	*	A	46	41	2	1	2	2071	74	37	74	41	0.891304347826087	T	ACTACGAAGATGCTAA-1	mNSC-MAM1
chr4	148166296	148166296	1	*	C	87	0	9	78	0	0	555	4044	0	78	0.896551724137931	T	ACTACGATCGAACTCA-1	mNSC-MAM1
chrX	167207095	167207095	1	*	A	46	41	2	2	1	1686	74	111	37	41	0.891304347826087	T	ACTACGATCGCACGAC-1	mNSC-MAM1
chr4	148166296	148166296	1	*	C	46	0	5	41	0	0	259	1813	0	41	0.891304347826087	T	ACTATTCTCCGGGACT-1	mNSC-MAM1
chr4	148166296	148166296	1	*	C	51	0	8	43	0	0	444	2578	0	43	0.843137254901961	T	ACTCCCACAGGCGAAT-1	mNSC-MAM1
chr3	10016333	10016333	1	*	T	50	2	45	1	2	111	2046	37	74	45	0.9	A	ACTCTCGTCAAAGGAT-1	mNSC-MAM1
chr10	57788435	57788435	1	*	T	75	8	67	0	0	407	2936	0	0	67	0.893333333333333	A	ACTGTGATCGTAGCTA-1	mNSC-MAM1
chrM	6700	6700	1	*	C	76	0	27	49	0	0	1616	2467	0	49	0.644736842105263	T	ACTTTCAAGAAATGGG-1	mNSC-MAM1
chr10	57788430	57788430	1	*	T	44	3	37	3	1	111	1665	222	37	37	0.840909090909091	A	ACTTTCAAGACATATG-1	mNSC-MAM1
chr9	106431414	106431414	1	*	C	57	0	9	48	0	0	580	2627	0	48	0.842105263157895	T	AGAAATGGTACAGGTG-1	mNSC-MAM1
chr10	57788435	57788435	1	*	T	42	4	37	1	0	185	1764	37	0	37	0.880952380952381	A	AGAACAAAGATCGCTT-1	mNSC-MAM1
chrM	8604	8604	1	*	A	40	35	0	0	5	1579	0	0	296	35	0.875	G	AGAACAATCCCATTTA-1	mNSC-MAM1
chr9	78478603	78478603	1	*	G	54	8	0	0	46	370	0	0	2171	46	0.851851851851852	A	AGACAGGAGACGGAAA-1	mNSC-MAM1
chr19	5801948	5801948	1	*	C	40	0	3	36	1	0	148	1873	37	36	0.9	T	AGAGAGCAGGATGAGA-1	mNSC-MAM1
chr10	57788435	57788435	1	*	T	55	6	49	0	0	259	2134	0	0	49	0.890909090909091	A	AGAGCAGTCCTTCACG-1	mNSC-MAM1
chr5	115298680	115298680	1	*	G	40	4	0	0	36	148	0	0	2331	36	0.9	A	AGCCACGAGCACTCGC-1	mNSC-MAM1
chr4	148166198	148166198	1	*	C	45	0	7	38	0	0	642	2604	0	38	0.844444444444444	T	AGCGATTCATCAGCTA-1	mNSC-MAM1
chr4	148166296	148166296	1	*	C	49	0	7	42	0	0	307	2060	0	42	0.857142857142857	T	AGCGATTCATCAGCTA-1	mNSC-MAM1
chr10	57788435	57788435	1	*	T	46	5	41	0	0	222	1702	0	0	41	0.891304347826087	A	AGCGCTGGTACCCACG-1	mNSC-MAM1
chr12	111669546	111669546	1	*	G	54	10	0	0	44	603	0	0	2652	44	0.814814814814815	A	AGCGTATCAAGCGGAT-1	mNSC-MAM1
chr19	9985091	9985091	1	*	C	40	2	2	36	0	111	111	1517	0	36	0.9	A	AGGACGAGTATTCCTT-1	mNSC-MAM1
chrM	8605	8605	1	*	T	54	3	46	4	1	122	2060	148	74	46	0.851851851851852	C	AGGACGAGTATTCCTT-1	mNSC-MAM1
chr8	123105200	123105200	1	*	T	41	5	36	0	0	185	1874	0	0	36	0.878048780487805	A	AGGCCACCACAGTGAG-1	mNSC-MAM1
chr4	148166296	148166296	1	*	C	41	0	5	36	0	0	295	2283	0	36	0.878048780487805	T	AGGCTGCTCATGCCGG-1	mNSC-MAM1
chr10	57788435	57788435	1	*	T	69	7	62	0	0	259	2713	0	0	62	0.898550724637681	A	AGGGCTCTCCTTCAGC-1	mNSC-MAM1
chr4	148166296	148166296	1	*	C	116	0	12	104	0	0	603	5427	0	104	0.896551724137931	T	AGGGCTCTCCTTCAGC-1	mNSC-MAM1
chr6	127129613	127129613	1	*	G	69	9	0	0	60	370	0	0	3133	60	0.869565217391304	A	AGGGCTCTCCTTCAGC-1	mNSC-MAM1
chr19	5801948	5801948	1	*	C	49	0	5	44	0	0	259	2379	0	44	0.897959183673469	T	AGGGTTTCAGCTTCCT-1	mNSC-MAM1
chr19	5801944	5801944	1	*	C	42	0	5	37	0	0	222	1941	0	37	0.880952380952381	T	AGGGTTTCATGCCGCA-1	mNSC-MAM1
chr19	5801948	5801948	1	*	C	41	0	5	36	0	0	222	1941	0	36	0.878048780487805	T	AGGGTTTCATGCCGCA-1	mNSC-MAM1
chrM	8604	8604	1	*	A	42	35	1	1	5	1542	37	74	185	35	0.833333333333333	G	AGGTCATAGCTGGCTC-1	mNSC-MAM1
chr2	13582558	13582558	1	*	G	57	6	0	0	51	296	0	0	2479	51	0.894736842105263	A	AGGTCATCACCCTAGG-1	mNSC-MAM1
chr4	148166296	148166296	1	*	C	193	0	20	173	0	0	999	9460	0	173	0.896373056994819	T	AGGTCATCACCCTAGG-1	mNSC-MAM1
chr6	127125293	127125293	1	*	G	62	0	7	0	55	0	655	0	2650	55	0.887096774193548	T	AGGTCATCACCCTAGG-1	mNSC-MAM1
chr9	50756630	50756630	1	*	C	43	1	3	38	1	37	111	1750	37	38	0.883720930232558	T	AGGTCATCACCCTAGG-1	mNSC-MAM1
chr19	9985091	9985091	1	*	C	57	4	2	51	0	185	74	2195	0	51	0.894736842105263	A	AGGTTACTCCCATTTA-1	mNSC-MAM1
chr2	13582558	13582558	1	*	G	45	5	0	0	40	222	0	0	1776	40	0.888888888888889	A	AGGTTACTCCCATTTA-1	mNSC-MAM1
chr4	148166296	148166296	1	*	C	45	0	10	35	0	0	506	1628	0	35	0.777777777777778	T	AGTCATGCAGTGCCTG-1	mNSC-MAM1
chr17	39847165	39847165	1	*	T	50	3	45	2	0	111	2146	74	0	45	0.9	A	AGTTAGCTCCAATCCC-1	mNSC-MAM1
chr1	72852306	72852306	1	*	C	42	1	20	21	0	37	1171	905	0	21	0.5	T	ATACCTTTCCATCCGT-1	mNSC-MAM1
chrM	8605	8605	1	*	T	44	4	38	2	0	148	1454	74	0	38	0.863636363636364	A	ATCCACCGTCTTGGTA-1	mNSC-MAM1
chr17	39847165	39847165	1	*	T	45	2	39	2	2	111	1812	74	74	39	0.866666666666667	A	ATCCATTTCGAGAAAT-1	mNSC-MAM1
chr19	9985091	9985091	1	*	C	56	2	4	49	1	74	259	2208	37	49	0.875	T	ATCGTCCAGGAGTACC-1	mNSC-MAM1
chr3	10016333	10016333	1	*	T	43	2	37	2	2	111	1332	74	74	37	0.86046511627907	A	ATCGTCCAGGAGTACC-1	mNSC-MAM1
chr4	148166296	148166296	1	*	C	43	0	7	36	0	0	370	2183	0	36	0.837209302325581	T	ATCTCTAGTGGCAGAT-1	mNSC-MAM1
chr19	5801948	5801948	1	*	C	59	0	6	53	0	0	222	3589	0	53	0.898305084745763	T	ATGATCGCACTGGCCA-1	mNSC-MAM1
chrM	6700	6700	1	*	C	82	0	23	59	0	0	1073	2751	0	59	0.719512195121951	T	ATGCGATCAGCGATTT-1	mNSC-MAM1
chr12	111669535	111669535	1	*	G	428	53	0	0	375	2675	0	0	22176	375	0.876168224299065	A	ATGGAGGTCCTTGGAA-1	mNSC-MAM1
chr12	111669598	111669598	1	*	G	83	33	0	0	50	1702	0	0	2849	50	0.602409638554217	A	ATGGGTTCACTAGAGG-1	mNSC-MAM1
chr19	5802217	5802217	1	*	C	49	0	6	43	0	0	222	1960	0	43	0.877551020408163	T	ATTACTCTCCAGTTCC-1	mNSC-MAM1
chr4	148166296	148166296	1	*	C	85	0	9	76	0	0	517	3836	0	76	0.894117647058824	T	ATTCAGGCATTAAGCC-1	mNSC-MAM1
chr9	50756632	50756632	1	*	A	46	41	0	3	2	1726	0	111	74	41	0.891304347826087	C	ATTCAGGCATTAAGCC-1	mNSC-MAM1
chr9	50756633	50756633	1	*	C	43	6	2	35	0	222	74	1542	0	35	0.813953488372093	A	ATTCAGGCATTAAGCC-1	mNSC-MAM1
chr14	18269086	18269086	1	*	G	40	8	0	0	32	370	0	0	1653	32	0.8	A	ATTCCATTCATCTATC-1	mNSC-MAM1
chr4	148166296	148166296	1	*	C	40	0	7	33	0	0	222	1739	0	33	0.825	T	ATTCTTGAGCCTTTCC-1	mNSC-MAM1
chr10	57788429	57788429	1	*	T	78	8	70	0	0	333	3045	0	0	70	0.897435897435897	A	ATTGGGTGTAGGGTAC-1	mNSC-MAM1
chr10	57788431	57788431	1	*	G	72	8	0	0	64	333	0	0	2849	64	0.888888888888889	A	ATTGGGTGTAGGGTAC-1	mNSC-MAM1
chr10	57788435	57788435	1	*	T	63	9	54	0	0	370	2467	0	0	54	0.857142857142857	A	ATTGGGTGTAGGGTAC-1	mNSC-MAM1
chr17	39847222	39847222	1	*	T	41	6	35	0	0	222	1764	0	0	35	0.853658536585366	A	CAAGACTCAGCTGTTA-1	mNSC-MAM1
chr19	9985091	9985091	1	*	C	43	0	3	37	3	0	148	1554	136	37	0.86046511627907	T	CACACAAAGAAGTATC-1	mNSC-MAM1
chr10	57788429	57788429	1	*	T	46	4	41	1	0	148	1764	37	0	41	0.891304347826087	A	CACAGGCAGACTTCGT-1	mNSC-MAM1
chr10	57788430	57788430	1	*	T	47	4	41	2	0	148	1801	37	0	41	0.872340425531915	A	CACAGGCAGACTTCGT-1	mNSC-MAM1
chr19	5802046	5802046	1	*	G	61	10	0	0	51	506	0	0	2477	51	0.836065573770492	A	CACAGGCCATTGCTTT-1	mNSC-MAM1
chr10	57788435	57788435	1	*	T	42	4	37	1	0	173	1827	37	0	37	0.880952380952381	A	CACGAATTCCAATCTT-1	mNSC-MAM1
chr10	57788435	57788435	1	*	T	63	8	55	0	0	296	2442	0	0	55	0.873015873015873	A	CACGTGGCACTTGAAC-1	mNSC-MAM1
chr1	72852310	72852310	1	*	T	40	0	33	0	7	0	1514	0	292	33	0.825	G	CACTAAGAGGAGTATT-1	mNSC-MAM1
chr4	148166296	148166296	1	*	C	123	0	14	109	0	0	603	5921	0	109	0.886178861788618	T	CACTAAGAGGAGTATT-1	mNSC-MAM1
chr19	5802435	5802435	1	*	C	50	0	5	45	0	0	185	2219	0	45	0.9	T	CACTGAAAGCGTTCCG-1	mNSC-MAM1
chr6	48845221	48845221	1	*	C	63	0	12	51	0	0	580	3022	0	51	0.80952380952381	T	CACTGGGTCTACCCAC-1	mNSC-MAM1
chr10	57788307	57788307	1	*	C	118	0	26	92	0	0	1517	5181	0	92	0.779661016949153	T	CAGATACAGCACTCAT-1	mNSC-MAM1
chr10	57788449	57788449	1	*	A	44	39	5	0	0	1838	148	0	0	39	0.886363636363636	T	CAGATTGCACGGTGAA-1	mNSC-MAM1
chr4	148166296	148166296	1	*	C	48	0	10	38	0	0	407	1850	0	38	0.791666666666667	T	CAGATTGGTCGAAACG-1	mNSC-MAM1
chr19	5801948	5801948	1	*	C	59	0	6	53	0	0	333	3514	0	53	0.898305084745763	T	CAGCAATCACATACTG-1	mNSC-MAM1
chr10	57788435	57788435	1	*	T	59	6	53	0	0	259	2256	0	0	53	0.898305084745763	A	CAGCACGAGGCAGCTA-1	mNSC-MAM1
chr6	127125293	127125293	1	*	G	42	0	5	0	37	0	148	0	2220	37	0.880952380952381	T	CAGCCAGCACACTGGC-1	mNSC-MAM1
chr10	57788435	57788435	1	*	T	66	7	59	0	0	296	2775	0	0	59	0.893939393939394	A	CAGCGTGAGTTGCGCC-1	mNSC-MAM1
chr3	10016128	10016128	1	*	C	81	0	11	70	0	0	592	3663	0	70	0.864197530864197	T	CAGCGTGCAATCGAAA-1	mNSC-MAM1
chr6	125161926	125161926	1	*	G	51	11	0	0	40	492	0	0	1887	40	0.784313725490196	A	CAGCGTGCAATCGAAA-1	mNSC-MAM1
chr2	148871744	148871744	1	*	A	42	36	1	3	2	1591	37	148	74	36	0.857142857142857	C	CATAAGCAGTAAGACT-1	mNSC-MAM1
chr4	148166296	148166296	1	*	C	43	0	12	31	0	0	665	1554	0	31	0.720930232558139	T	CATCCCAGTCGTAATC-1	mNSC-MAM1
chr4	148166296	148166296	1	*	C	57	0	7	50	0	0	270	2886	0	50	0.87719298245614	T	CATCGGGTCGGTAGGA-1	mNSC-MAM1
chr4	148166296	148166296	1	*	C	69	0	7	62	0	0	370	2899	0	62	0.898550724637681	T	CATCGTCGTCTGTGCG-1	mNSC-MAM1
chr10	57788435	57788435	1	*	T	54	6	48	0	0	222	2023	0	0	48	0.888888888888889	A	CATGCCTTCTATGTGG-1	mNSC-MAM1
chr12	111669699	111669699	1	*	G	146	24	0	0	122	1184	0	0	5982	122	0.835616438356164	A	CATGGATCAAGAAACT-1	mNSC-MAM1
chr4	148166296	148166296	1	*	C	92	0	11	81	0	0	617	5328	0	81	0.880434782608696	T	CATGGATCAAGAAACT-1	mNSC-MAM1
chr17	39847369	39847369	1	*	G	88	13	0	0	75	568	0	0	3540	75	0.852272727272727	A	CATTCCGGTTGTCCCT-1	mNSC-MAM1
chr2	148871744	148871744	1	*	A	42	37	5	0	0	1539	222	0	0	37	0.880952380952381	T	CCAATGATCCATATGG-1	mNSC-MAM1
chr2	148871745	148871745	1	*	A	42	37	4	0	1	1516	185	0	74	37	0.880952380952381	T	CCAATGATCCATATGG-1	mNSC-MAM1
chr3	10016333	10016333	1	*	T	43	2	38	1	2	111	1715	37	37	38	0.883720930232558	A	CCAATGATCCATATGG-1	mNSC-MAM1
chr4	148166296	148166296	1	*	C	110	0	11	99	0	0	518	5550	0	99	0.9	T	CCAATGATCCATATGG-1	mNSC-MAM1
chrX	167207095	167207095	1	*	A	43	38	2	0	3	1714	111	0	185	38	0.883720930232558	G	CCACGAGCACAAGCTT-1	mNSC-MAM1
chr19	5801767	5801767	1	*	G	64	0	8	0	56	0	370	0	2997	56	0.875	T	CCATCACAGCGCATCC-1	mNSC-MAM1
chr19	5801773	5801773	1	*	C	64	1	6	57	0	74	247	3096	0	57	0.890625	T	CCATCACAGCGCATCC-1	mNSC-MAM1
chr10	57788435	57788435	1	*	T	40	5	34	1	0	222	1406	37	0	34	0.85	A	CCCTGATAGATACGAT-1	mNSC-MAM1
chr19	9984918	9984918	1	*	C	291	0	32	259	0	0	1861	15130	0	259	0.890034364261168	T	CCGCAAGAGTTGCTGT-1	mNSC-MAM1
chr6	127125293	127125293	1	*	G	47	0	5	0	42	0	247	0	2393	42	0.893617021276596	T	CCGGGTAAGTGCTAGG-1	mNSC-MAM1
chrM	8605	8605	1	*	T	40	3	34	3	0	148	1566	111	0	34	0.85	A	CCGGGTAAGTGCTAGG-1	mNSC-MAM1
chrX	167207095	167207095	1	*	A	40	34	2	1	3	1394	74	37	136	34	0.85	G	CCGGGTAAGTGCTAGG-1	mNSC-MAM1
chr19	5800712	5800712	1	*	G	83	9	0	0	74	518	0	0	3799	74	0.891566265060241	A	CCTAAGACACCGAATT-1	mNSC-MAM1
chr19	5801767	5801767	1	*	G	50	0	5	0	45	0	185	0	2294	45	0.9	T	CCTAAGACACCGAATT-1	mNSC-MAM1
chr19	5801773	5801773	1	*	C	53	0	7	46	0	0	259	2293	0	46	0.867924528301887	T	CCTAAGACACCGAATT-1	mNSC-MAM1
chr19	5801775	5801775	1	*	A	50	45	4	0	1	2207	148	0	37	45	0.9	T	CCTAAGACACCGAATT-1	mNSC-MAM1
chr4	148166296	148166296	1	*	C	45	0	6	39	0	0	185	2294	0	39	0.866666666666667	T	CCTAAGACACCGAATT-1	mNSC-MAM1
chr19	5802535	5802535	1	*	G	42	5	0	0	37	185	0	0	1628	37	0.880952380952381	A	CCTCACACATAATGAG-1	mNSC-MAM1
chr10	57788435	57788435	1	*	T	57	6	51	0	0	222	2282	0	0	51	0.894736842105263	A	CCTCAGTCATCCGCGA-1	mNSC-MAM1
chr4	148166296	148166296	1	*	C	48	0	5	43	0	0	185	1962	0	43	0.895833333333333	T	CCTCCAATCCGACGGT-1	mNSC-MAM1
chr10	57788435	57788435	1	*	T	46	5	40	1	0	185	1813	37	0	40	0.869565217391304	A	CCTCTCCGTCGTTTCC-1	mNSC-MAM1
chr4	148166296	148166296	1	*	C	51	0	7	44	0	0	418	2109	0	44	0.862745098039216	T	CCTGTTGCAGGTTCAT-1	mNSC-MAM1
chr6	36715447	36715447	1	*	G	45	8	0	0	37	321	0	0	1886	37	0.822222222222222	A	CGAAGGACATACTGAC-1	mNSC-MAM1
chrX	167207095	167207095	1	*	A	75	64	3	2	6	2664	148	185	247	64	0.853333333333333	G	CGAAGGACATACTGAC-1	mNSC-MAM1
chr8	94180325	94180325	1	*	T	50	2	44	1	3	111	1961	37	111	44	0.88	G	CGAGGAATCCCATGGG-1	mNSC-MAM1
chrX	167207095	167207095	1	*	A	50	44	1	1	4	1860	37	37	185	44	0.88	G	CGAGGAATCCCATGGG-1	mNSC-MAM1
chr4	148166296	148166296	1	*	C	59	0	10	49	0	0	629	2738	0	49	0.830508474576271	T	CGGAACCAGAGCTGCA-1	mNSC-MAM1
chr4	148166296	148166296	1	*	C	44	0	7	37	0	0	418	1998	0	37	0.840909090909091	T	CGGCAGTGTATTCCTT-1	mNSC-MAM1
chr9	50756633	50756633	1	*	C	63	6	1	56	0	259	37	2245	0	56	0.888888888888889	A	CGGGACTCAGCACGAA-1	mNSC-MAM1
chr9	50756634	50756634	1	*	A	57	47	6	0	4	1986	185	0	148	47	0.824561403508772	T	CGGGACTCAGCACGAA-1	mNSC-MAM1
chrX	167207375	167207375	1	*	G	85	21	0	0	64	999	0	0	2997	64	0.752941176470588	A	CGGGACTGTATTTCCT-1	mNSC-MAM1
chr10	57788435	57788435	1	*	T	65	8	57	0	0	407	2553	0	0	57	0.876923076923077	A	CGGGTGTAGGGTAGCT-1	mNSC-MAM1
chr6	48834051	48834051	1	*	G	67	10	0	0	57	555	0	0	3318	57	0.850746268656716	A	CGGGTGTAGGGTAGCT-1	mNSC-MAM1
chr8	94180325	94180325	1	*	T	59	2	50	3	4	74	2282	111	148	50	0.847457627118644	G	CGGGTGTAGGGTAGCT-1	mNSC-MAM1
chr4	148166296	148166296	1	*	C	42	0	5	37	0	0	284	1961	0	37	0.880952380952381	T	CTAACCCAGGGAACAA-1	mNSC-MAM1
chr1	72852310	72852310	1	*	T	52	0	45	1	6	0	1877	37	246	45	0.865384615384615	G	CTCAATTAGCAGAAAG-1	mNSC-MAM1
chr3	10016087	10016087	1	*	C	175	0	27	148	0	0	1110	7289	0	148	0.845714285714286	T	CTCAATTAGCAGAAAG-1	mNSC-MAM1
chr10	57788435	57788435	1	*	T	40	7	33	0	0	259	1443	0	0	33	0.825	A	CTCATGCCAAGAGTGC-1	mNSC-MAM1
chr12	111669494	111669494	1	*	G	599	79	0	0	520	4336	0	0	30505	520	0.868113522537563	A	CTCATGCGTACACTCA-1	mNSC-MAM1
chr19	9985091	9985091	1	*	C	40	2	2	36	0	74	74	1553	0	36	0.9	A	CTCATGCGTACACTCA-1	mNSC-MAM1
chr4	148166296	148166296	1	*	C	52	0	12	40	0	0	775	2083	0	40	0.769230769230769	T	CTCATTAAGTTGTAGA-1	mNSC-MAM1
chr10	57788435	57788435	1	*	T	58	6	52	0	0	247	1961	0	0	52	0.896551724137931	A	CTCCAACTCTCCTACG-1	mNSC-MAM1
chr7	46855400	46855400	1	*	C	42	0	6	36	0	0	333	2171	0	36	0.857142857142857	T	CTCGAGGCAAGCTACT-1	mNSC-MAM1
chr19	9985091	9985091	1	*	C	46	1	4	41	0	37	259	2036	0	41	0.891304347826087	T	CTCTCAGGTTGCTTGA-1	mNSC-MAM1
chrX	167207095	167207095	1	*	A	42	37	0	0	5	1567	0	0	222	37	0.880952380952381	G	CTCTCAGGTTGCTTGA-1	mNSC-MAM1
chr4	148166296	148166296	1	*	C	60	0	7	53	0	0	429	2949	0	53	0.883333333333333	T	CTGCCTAGTTATTCTC-1	mNSC-MAM1
chr4	148166296	148166296	1	*	C	52	0	6	46	0	0	222	2245	0	46	0.884615384615385	T	CTTAGGAAGTACGTCT-1	mNSC-MAM1
chr10	57788449	57788449	1	*	A	44	39	3	0	2	1565	136	0	74	39	0.886363636363636	T	CTTGAGACACCCTGAG-1	mNSC-MAM1
chrX	167207095	167207095	1	*	A	50	45	2	0	3	1812	74	0	185	45	0.9	G	CTTGAGACACCCTGAG-1	mNSC-MAM1
chr10	57788435	57788435	1	*	T	40	4	36	0	0	148	1702	0	0	36	0.9	A	GAACACTCACCTGCAG-1	mNSC-MAM1
chr10	57788430	57788430	1	*	T	46	5	40	1	0	185	1800	37	0	40	0.869565217391304	A	GAACGTTCAAACGGCA-1	mNSC-MAM1
chr10	57788431	57788431	1	*	G	44	7	0	0	37	259	0	0	1727	37	0.840909090909091	A	GAACGTTCAAACGGCA-1	mNSC-MAM1
chr10	57788435	57788435	1	*	T	41	5	35	0	1	185	1528	0	74	35	0.853658536585366	A	GAACGTTCAAACGGCA-1	mNSC-MAM1
chr6	48834068	48834068	1	*	G	43	10	0	0	33	531	0	0	1628	33	0.767441860465116	A	GAACTGTCAACCACAT-1	mNSC-MAM1
chr4	148166296	148166296	1	*	C	51	0	9	42	0	0	370	2294	0	42	0.823529411764706	T	GAATCACAGTTACTCG-1	mNSC-MAM1
chrX	167207095	167207095	1	*	A	48	42	2	0	4	1838	74	0	148	42	0.875	G	GACAGCCAGTTATGGA-1	mNSC-MAM1
chr1	72852308	72852308	1	*	T	48	0	43	0	5	0	1975	0	195	43	0.895833333333333	G	GACCAATTCCGTTGAA-1	mNSC-MAM1
chr1	72852310	72852310	1	*	T	40	0	33	0	7	0	1470	0	267	33	0.825	G	GACCAATTCCGTTGAA-1	mNSC-MAM1
chr4	148166296	148166296	1	*	C	117	0	13	104	0	0	926	5093	0	104	0.888888888888889	T	GACCAATTCCGTTGAA-1	mNSC-MAM1
chrM	8605	8605	1	*	T	52	4	43	3	2	222	1923	111	122	43	0.826923076923077	A	GACCAATTCCGTTGAA-1	mNSC-MAM1
chr19	5802017	5802017	1	*	G	67	12	0	0	55	592	0	0	2652	55	0.82089552238806	A	GACCCTTTCATCGCCT-1	mNSC-MAM1
chr10	57788435	57788435	1	*	T	56	6	49	0	1	296	2184	0	37	49	0.875	A	GACTCAACAATTTCCT-1	mNSC-MAM1
chr4	148166296	148166296	1	*	C	94	0	13	81	0	0	580	4354	0	81	0.861702127659574	T	GACTCAACAATTTCCT-1	mNSC-MAM1
chr7	126795374	126795374	1	*	G	55	6	0	0	49	296	0	0	2690	49	0.890909090909091	A	GACTCAACAATTTCCT-1	mNSC-MAM1
chr8	123105188	123105188	1	*	G	60	6	0	0	54	270	0	0	2615	54	0.9	A	GACTCAACAATTTCCT-1	mNSC-MAM1
chrX	167207305	167207305	1	*	G	352	42	0	0	310	2182	0	0	16533	310	0.880681818181818	A	GACTCAACAATTTCCT-1	mNSC-MAM1
chr19	5802081	5802081	1	*	G	79	25	0	0	54	1431	0	0	2794	54	0.683544303797468	A	GAGATGGGTGGCACTC-1	mNSC-MAM1
chr19	9985091	9985091	1	*	C	69	1	5	62	1	37	259	2527	37	62	0.898550724637681	T	GAGGGATTCGTCTACC-1	mNSC-MAM1
chrM	6700	6700	1	*	C	66	0	8	58	0	0	370	3034	0	58	0.878787878787879	T	GAGTGAGTCATTTGTC-1	mNSC-MAM1
chrX	167207352	167207352	1	*	G	80	14	0	0	66	740	0	0	3851	66	0.825	A	GAGTGTTCATATGGCT-1	mNSC-MAM1
chr19	9985091	9985091	1	*	C	53	3	2	47	1	148	74	2046	37	47	0.886792452830189	A	GAGTGTTGTGTCCTAA-1	mNSC-MAM1
chrM	8605	8605	1	*	T	42	2	36	1	3	111	1654	37	74	36	0.857142857142857	G	GAGTTACTCTCAGTCC-1	mNSC-MAM1
chr10	57788435	57788435	1	*	T	98	12	86	0	0	518	4180	0	0	86	0.877551020408163	A	GAGTTTGCACTTGAAC-1	mNSC-MAM1
chr10	57788449	57788449	1	*	A	43	38	4	0	1	1727	185	0	85	38	0.883720930232558	T	GAGTTTGCACTTGAAC-1	mNSC-MAM1
chr4	86854811	86854811	1	*	G	46	5	0	0	41	222	0	0	3060	41	0.891304347826087	A	GATCCCTAGTTGAAAC-1	mNSC-MAM1
chr6	127129622	127129622	1	*	G	45	6	0	0	39	333	0	0	2060	39	0.866666666666667	A	GATCCCTAGTTGAAAC-1	mNSC-MAM1
chrX	167207095	167207095	1	*	A	40	35	1	0	4	1578	37	0	148	35	0.875	G	GATTCGAAGCTCGCAC-1	mNSC-MAM1
chr10	57788435	57788435	1	*	T	65	7	58	0	0	333	2455	0	0	58	0.892307692307692	A	GATTCGATCCTCAGAA-1	mNSC-MAM1
chr11	6419650	6419650	1	*	C	82	0	15	67	0	0	740	3723	0	67	0.817073170731707	T	GCAACATAGACCCGCT-1	mNSC-MAM1
chr19	5801850	5801850	1	*	G	47	15	0	0	32	665	0	0	1513	32	0.680851063829787	A	GCAACCGAGATACAGT-1	mNSC-MAM1
chr10	57788431	57788431	1	*	G	51	6	0	0	45	259	0	0	1786	45	0.882352941176471	A	GCACATAGTGGTCTCG-1	mNSC-MAM1
chr10	57788435	57788435	1	*	T	50	5	45	0	0	185	1875	0	0	45	0.9	A	GCACATAGTGGTCTCG-1	mNSC-MAM1
chr2	148871744	148871744	1	*	A	46	39	3	3	1	1826	111	111	37	39	0.847826086956522	T	GCAGCCAAGGTAAGGA-1	mNSC-MAM1
chr2	148871745	148871745	1	*	A	43	38	0	2	3	1701	0	148	111	38	0.883720930232558	G	GCAGCCAAGGTAAGGA-1	mNSC-MAM1
chr11	75410317	75410317	1	*	G	48	7	0	0	41	259	0	0	2245	41	0.854166666666667	A	GCAGCTGAGAACAGGA-1	mNSC-MAM1
chr1	72852202	72852202	1	*	C	47	0	11	36	0	0	703	1924	0	36	0.765957446808511	T	GCAGGCTAGCATTTCG-1	mNSC-MAM1
chr8	94180247	94180247	1	*	C	50	0	34	16	0	0	1406	666	0	16	0.32	T	GCAGTTACAAATTGCC-1	mNSC-MAM1
chr17	39847165	39847165	1	*	T	41	3	36	2	0	111	1913	74	0	36	0.878048780487805	A	GCATCGGTCATGACAC-1	mNSC-MAM1
chr5	129881186	129881186	1	*	A	40	36	1	0	3	1602	37	0	74	36	0.9	G	GCATCTCAGCCATTGT-1	mNSC-MAM1
chr4	148166198	148166198	1	*	C	46	0	10	36	0	0	494	2171	0	36	0.782608695652174	T	GCCAGGTTCGGCAGTC-1	mNSC-MAM1
chr10	57788431	57788431	1	*	G	46	6	0	0	40	185	0	0	1739	40	0.869565217391304	A	GCCGTGACAGATCCTA-1	mNSC-MAM1
chr10	57788435	57788435	1	*	T	43	5	38	0	0	148	1592	0	0	38	0.883720930232558	A	GCCGTGACAGATCCTA-1	mNSC-MAM1
chrM	6766	6766	1	*	G	66	12	0	0	54	617	0	0	2871	54	0.818181818181818	A	GCCGTGACAGCATTGT-1	mNSC-MAM1
chr4	148166108	148166108	1	*	C	41	0	5	36	0	0	222	1850	0	36	0.878048780487805	T	GCGTGCAAGCTGCGAA-1	mNSC-MAM1
chr2	148871862	148871862	1	*	G	55	20	0	0	35	999	0	0	2109	35	0.636363636363636	A	GCTACCTTCTCTCGCA-1	mNSC-MAM1
chrM	8605	8605	1	*	T	48	2	43	3	0	74	1838	148	0	43	0.895833333333333	C	GCTGGGTAGCCTATCA-1	mNSC-MAM1
chr10	57788247	57788247	1	*	C	297	0	78	219	0	0	3935	10965	0	219	0.737373737373737	T	GCTGGGTAGGCTGTAG-1	mNSC-MAM1
chr10	57788435	57788435	1	*	T	45	4	40	1	0	185	1752	37	0	40	0.888888888888889	A	GCTGGGTAGGCTGTAG-1	mNSC-MAM1
chr4	148166296	148166296	1	*	C	49	0	6	43	0	0	370	2146	0	43	0.877551020408163	T	GGAAGTGGTGGAATGC-1	mNSC-MAM1
chr10	57788435	57788435	1	*	T	44	6	38	0	0	296	1739	0	0	38	0.863636363636364	A	GGAATGGGTGCGAGTA-1	mNSC-MAM1
chr4	148166296	148166296	1	*	C	48	0	7	41	0	0	296	2085	0	41	0.854166666666667	T	GGAGAACCAGCCGTTG-1	mNSC-MAM1
chrX	167207095	167207095	1	*	A	46	38	3	0	5	1690	111	0	148	38	0.826086956521739	G	GGAGGATCATCGCCTT-1	mNSC-MAM1
chr9	123259152	123259152	1	*	G	71	8	0	0	63	358	0	0	3398	63	0.887323943661972	A	GGAGGTATCAGTGTCA-1	mNSC-MAM1
chrX	167207095	167207095	1	*	A	56	50	4	0	2	2207	184	0	74	50	0.892857142857143	T	GGAGGTATCAGTGTCA-1	mNSC-MAM1
chr10	79711818	79711818	1	*	C	84	0	9	75	0	0	407	4151	0	75	0.892857142857143	T	GGATCTAGTCGGCTAC-1	mNSC-MAM1
chr12	111669403	111669403	1	*	G	66	19	0	0	47	777	0	0	2131	47	0.712121212121212	A	GGCACGTTCGTAGTGT-1	mNSC-MAM1
chr3	10016256	10016256	1	*	C	125	0	30	95	0	0	1813	4823	0	95	0.76	T	GGCTTGGGTCCAGCGT-1	mNSC-MAM1
chrX	167207095	167207095	1	*	A	44	39	1	1	3	1616	0	37	148	39	0.886363636363636	G	GGCTTTCGTGACAGCA-1	mNSC-MAM1
chr19	9984884	9984884	1	*	C	87	0	23	64	0	0	1109	3145	0	64	0.735632183908046	T	GGGAAGTAGTGCCGAA-1	mNSC-MAM1
chr4	148166296	148166296	1	*	C	56	0	7	49	0	0	531	2850	0	49	0.875	T	GGGAAGTAGTGCCGAA-1	mNSC-MAM1
chr19	5801944	5801944	1	*	C	44	0	5	39	0	0	185	2050	0	39	0.886363636363636	T	GGGACAATCACCATCC-1	mNSC-MAM1
chr19	5801948	5801948	1	*	C	48	1	4	43	0	37	148	2245	0	43	0.895833333333333	T	GGGACAATCACCATCC-1	mNSC-MAM1
chr4	148166296	148166296	1	*	C	47	0	7	40	0	0	481	2060	0	40	0.851063829787234	T	GGGACTCTCGAAGAAT-1	mNSC-MAM1
chrM	8604	8604	1	*	A	50	43	1	0	6	1949	74	0	222	43	0.86	G	GGGCGTTAGTAAGACT-1	mNSC-MAM1
chr4	148166296	148166296	1	*	C	51	0	6	45	0	0	370	2590	0	45	0.882352941176471	T	GGTCTGGAGGGACAGG-1	mNSC-MAM1
chr7	45458181	45458181	1	*	G	40	8	0	0	32	259	0	0	1875	32	0.8	A	GGTCTGGAGGGACAGG-1	mNSC-MAM1
chrM	8604	8604	1	*	A	73	65	5	0	3	2849	222	0	111	65	0.89041095890411	T	GGTGATTGTGACACGA-1	mNSC-MAM1
chr4	148166296	148166296	1	*	C	52	0	12	40	0	0	568	1912	0	40	0.769230769230769	T	GGTGATTTCACATTGG-1	mNSC-MAM1
chr4	148166296	148166296	1	*	C	47	0	5	42	0	0	284	2035	0	42	0.893617021276596	T	GTAGGAGTCAAGTTGC-1	mNSC-MAM1
chr3	104794327	104794327	1	*	C	40	1	3	36	0	37	136	2009	0	36	0.9	T	GTAGGTTAGGTAGCCA-1	mNSC-MAM1
chr4	148166296	148166296	1	*	C	91	0	10	81	0	0	481	4514	0	81	0.89010989010989	T	GTAGGTTAGGTAGCCA-1	mNSC-MAM1
chrX	167207095	167207095	1	*	A	73	63	2	1	7	2663	74	62	296	63	0.863013698630137	G	GTAGGTTAGGTAGCCA-1	mNSC-MAM1
chr10	57788435	57788435	1	*	T	60	6	54	0	0	259	2183	0	0	54	0.9	A	GTATTGGGTCGAGATG-1	mNSC-MAM1
chr10	57788430	57788430	1	*	T	62	6	55	1	0	259	2504	37	0	55	0.887096774193548	A	GTATTGGGTGCGAACA-1	mNSC-MAM1
chr10	57788431	57788431	1	*	G	56	7	0	0	49	296	0	0	2270	49	0.875	A	GTATTGGGTGCGAACA-1	mNSC-MAM1
chr10	57788435	57788435	1	*	T	56	7	49	0	0	296	2218	0	0	49	0.875	A	GTATTGGGTGCGAACA-1	mNSC-MAM1
chr9	40805068	40805068	1	*	C	60	0	10	50	0	0	481	2455	0	50	0.833333333333333	T	GTATTTCAGATGCTAA-1	mNSC-MAM1
chr19	5802002	5802002	1	*	G	117	48	0	0	69	2219	0	0	3432	69	0.58974358974359	A	GTCAAGTAGCATTGAA-1	mNSC-MAM1
chr19	9985091	9985091	1	*	C	61	2	5	53	1	74	247	2405	37	53	0.868852459016393	T	GTCAAGTTCGTCAGAT-1	mNSC-MAM1
chr5	104079353	104079353	1	*	G	48	5	0	0	43	296	0	0	1950	43	0.895833333333333	A	GTCAAGTTCGTCAGAT-1	mNSC-MAM1
chr5	104079367	104079367	1	*	G	45	6	0	0	39	222	0	0	1764	39	0.866666666666667	A	GTCAAGTTCGTCAGAT-1	mNSC-MAM1
chrM	8605	8605	1	*	T	45	2	39	3	1	74	1653	111	37	39	0.866666666666667	C	GTCAAGTTCGTCAGAT-1	mNSC-MAM1
chr6	48833972	48833972	1	*	G	52	18	0	0	34	950	0	0	1812	34	0.653846153846154	A	GTCACGGCAGATGCGA-1	mNSC-MAM1
chr4	148166296	148166296	1	*	C	59	0	7	52	0	0	333	2615	0	52	0.88135593220339	T	GTCACTCAGAATCGCG-1	mNSC-MAM1
chr11	120345982	120345982	1	*	G	49	5	0	0	44	259	0	0	1813	44	0.897959183673469	A	GTCACTCGTCCTCAGG-1	mNSC-MAM1
chr4	148166296	148166296	1	*	C	88	0	9	79	0	0	580	3970	0	79	0.897727272727273	T	GTCACTCGTCCTCAGG-1	mNSC-MAM1
chr19	9984854	9984854	1	*	C	164	0	17	147	0	0	888	7511	0	147	0.896341463414634	T	GTCATTTCACCCTCTA-1	mNSC-MAM1
chr4	148166296	148166296	1	*	C	48	0	5	43	0	0	259	2220	0	43	0.895833333333333	T	GTCATTTCACCCTCTA-1	mNSC-MAM1
chrM	7670	7670	1	*	G	46	6	0	0	40	222	0	0	1826	40	0.869565217391304	A	GTCATTTTCCGGTAAT-1	mNSC-MAM1
chr9	120574229	120574229	1	*	C	50	0	7	43	0	0	370	2527	0	43	0.86	T	GTCTCACTCAACCCGG-1	mNSC-MAM1
chr10	57788206	57788206	1	*	C	149	0	47	102	0	0	2344	4773	0	102	0.684563758389262	T	GTGAGCCGTGAATTGA-1	mNSC-MAM1
chr10	57788435	57788435	1	*	T	47	5	42	0	0	185	1764	0	0	42	0.893617021276596	A	GTGAGCCGTGAATTGA-1	mNSC-MAM1
chr3	93564440	93564440	1	*	T	41	0	30	11	0	0	2000	925	0	30	0.731707317073171	C	GTGGAGATCTAGCAAC-1	mNSC-MAM1
chr19	9985091	9985091	1	*	C	40	1	3	36	0	37	148	1480	0	36	0.9	T	GTGGCGTTCACTCGAA-1	mNSC-MAM1
chr3	137866652	137866652	1	*	C	66	0	17	49	0	0	814	2874	0	49	0.742424242424242	T	GTTAGTGGTTACGGAG-1	mNSC-MAM1
chr19	5801999	5801999	1	*	G	49	5	1	0	43	185	111	0	1876	43	0.877551020408163	A	GTTCATTAGGCTAGCA-1	mNSC-MAM1
chr19	5802026	5802026	1	*	C	55	0	7	48	0	0	333	2170	0	48	0.872727272727273	T	GTTCATTAGGCTAGCA-1	mNSC-MAM1
chr4	148166296	148166296	1	*	C	113	0	13	100	0	0	691	5660	0	100	0.884955752212389	T	GTTCATTAGGCTAGCA-1	mNSC-MAM1
chrM	8605	8605	1	*	T	51	4	45	2	0	222	2158	74	0	45	0.882352941176471	A	GTTCATTAGGCTAGCA-1	mNSC-MAM1
chr10	57788435	57788435	1	*	T	40	4	36	0	0	148	1480	0	0	36	0.9	A	GTTCGCTTCCAATCCC-1	mNSC-MAM1
chr4	148166296	148166296	1	*	C	88	0	9	79	0	0	444	3552	0	79	0.897727272727273	T	GTTGAACTCCCATAAG-1	mNSC-MAM1
chrX	167207095	167207095	1	*	A	56	49	1	0	6	2011	37	0	370	49	0.875	G	GTTGCGGAGCCATATC-1	mNSC-MAM1
chr19	7215347	7215347	1	*	G	45	5	0	0	40	185	0	0	2134	40	0.888888888888889	A	TAAGCCATCCTCACGT-1	mNSC-MAM1
chr11	6419651	6419651	1	*	C	77	0	8	69	0	0	481	3745	0	69	0.896103896103896	T	TAAGCGTTCCGCAAAT-1	mNSC-MAM1
chr10	57788430	57788430	1	*	T	57	6	50	1	0	222	2146	37	0	50	0.87719298245614	A	TAAGTCGGTATTCCGA-1	mNSC-MAM1
chr10	57788431	57788431	1	*	G	47	5	0	0	42	185	0	0	1786	42	0.893617021276596	A	TAAGTCGGTATTCCGA-1	mNSC-MAM1
chr10	57788435	57788435	1	*	T	43	7	36	0	0	259	1616	0	0	36	0.837209302325581	A	TAAGTCGGTATTCCGA-1	mNSC-MAM1
chr4	148166296	148166296	1	*	C	43	0	6	37	0	0	296	1739	0	37	0.86046511627907	T	TAAGTCGTCCATTTCA-1	mNSC-MAM1
chr12	111669442	111669442	1	*	G	84	32	0	0	52	1628	0	0	2627	52	0.619047619047619	A	TACATTCCAATTCTCT-1	mNSC-MAM1
chr7	19696566	19696566	1	*	G	43	15	0	0	28	851	0	0	1443	28	0.651162790697674	A	TACCCACCAGTCAGTT-1	mNSC-MAM1
chr15	98949987	98949987	1	*	G	42	15	0	0	27	802	0	0	1184	27	0.642857142857143	A	TACGGGCTCATCTACT-1	mNSC-MAM1
chr9	120574160	120574160	1	*	C	40	4	0	36	0	185	0	2154	0	36	0.9	A	TACTGCCTCGATGCTA-1	mNSC-MAM1
chr4	148166296	148166296	1	*	C	77	0	8	69	0	0	457	3305	0	69	0.896103896103896	T	TAGACCACACGCTGTG-1	mNSC-MAM1
chr9	123259162	123259162	1	*	G	42	15	0	0	27	913	0	0	1469	27	0.642857142857143	A	TAGACCACACGCTGTG-1	mNSC-MAM1
chr19	5801944	5801944	1	*	C	49	0	6	43	0	0	222	2257	0	43	0.877551020408163	T	TAGACTGCACAGAGCA-1	mNSC-MAM1
chr19	5801948	5801948	1	*	C	57	0	6	51	0	0	222	2672	0	51	0.894736842105263	T	TAGACTGCACAGAGCA-1	mNSC-MAM1
chr10	57788435	57788435	1	*	T	68	7	61	0	0	333	2712	0	0	61	0.897058823529412	A	TATCAGGCAAGCCCAC-1	mNSC-MAM1
chr8	94180325	94180325	1	*	T	44	3	37	3	1	136	1553	148	37	37	0.840909090909091	A	TATCAGGCACTACGGC-1	mNSC-MAM1
chr6	48845256	48845256	1	*	C	60	0	6	54	0	0	296	2664	0	54	0.9	T	TATCAGGGTCTACACA-1	mNSC-MAM1
chr8	123105193	123105193	1	*	G	40	4	0	0	36	148	0	0	2097	36	0.9	A	TATCAGGGTCTACACA-1	mNSC-MAM1
chr4	136145123	136145123	1	*	C	43	0	8	35	0	0	333	1702	0	35	0.813953488372093	T	TATCTGTTCGCCGATG-1	mNSC-MAM1
chr4	136145265	136145265	1	*	C	74	0	12	62	0	0	592	3170	0	62	0.837837837837838	T	TATTGGGGTCGCTCGA-1	mNSC-MAM1
chrX	167207095	167207095	1	*	A	70	60	4	1	5	2661	222	37	185	60	0.857142857142857	G	TATTGGGGTCGCTCGA-1	mNSC-MAM1
chr7	45458055	45458055	1	*	G	46	8	0	0	38	432	0	0	2294	38	0.826086956521739	A	TATTGGGTCAGAGCAG-1	mNSC-MAM1
chr3	57287611	57287611	1	*	G	53	7	0	0	46	358	0	0	2627	46	0.867924528301887	A	TATTTCGCAGTTTGGT-1	mNSC-MAM1
chr7	45458153	45458153	1	*	G	61	10	0	0	51	481	0	0	3267	51	0.836065573770492	A	TCAAGACTCACCATCC-1	mNSC-MAM1
chr8	123105193	123105193	1	*	G	49	5	0	0	44	222	0	0	2282	44	0.897959183673469	A	TCAAGACTCACCATCC-1	mNSC-MAM1
chr8	123105200	123105200	1	*	T	47	5	42	0	0	222	2220	0	0	42	0.893617021276596	A	TCAAGACTCACCATCC-1	mNSC-MAM1
chr10	57788435	57788435	1	*	T	127	13	114	0	0	518	5081	0	0	114	0.897637795275591	A	TCAATTCAGACCGCCT-1	mNSC-MAM1
chr19	5802217	5802217	1	*	C	40	0	4	36	0	0	148	1812	0	36	0.9	T	TCAATTCGTCTACACA-1	mNSC-MAM1
chrM	6700	6700	1	*	C	83	0	9	74	0	0	358	3293	0	74	0.891566265060241	T	TCACAAGGTCGGTGTC-1	mNSC-MAM1
chr19	5801948	5801948	1	*	C	49	1	4	44	0	37	148	2465	0	44	0.897959183673469	T	TCACACCAGTCGTTAC-1	mNSC-MAM1
chr19	5802175	5802175	1	*	G	43	16	0	0	27	777	0	0	1374	27	0.627906976744186	A	TCAGCAATCTCTAAGG-1	mNSC-MAM1
chr2	148871744	148871744	1	*	A	54	47	2	2	3	1924	74	111	111	47	0.87037037037037	G	TCAGCAATCTCTAAGG-1	mNSC-MAM1
chr2	148871745	148871745	1	*	A	53	46	1	3	3	1898	37	111	111	46	0.867924528301887	C	TCAGCAATCTCTAAGG-1	mNSC-MAM1
chr1	180802690	180802690	1	*	G	56	6	0	0	50	307	0	0	2651	50	0.892857142857143	A	TCATGGACATCAGCTA-1	mNSC-MAM1
chr4	148166296	148166296	1	*	C	66	0	9	57	0	0	407	3022	0	57	0.863636363636364	T	TCATGGACATCAGCTA-1	mNSC-MAM1
chr10	57788435	57788435	1	*	T	67	7	60	0	0	333	2566	0	0	60	0.895522388059702	A	TCATTCAGTACTCCCT-1	mNSC-MAM1
chr4	148166296	148166296	1	*	C	42	0	5	37	0	0	247	1591	0	37	0.880952380952381	T	TCATTCAGTACTCCCT-1	mNSC-MAM1
chr4	148166296	148166296	1	*	C	47	0	7	40	0	0	444	2097	0	40	0.851063829787234	T	TCCCACAGTTCAAGTC-1	mNSC-MAM1
chr8	94154020	94154020	1	*	C	54	0	9	45	0	0	370	1961	0	45	0.833333333333333	T	TCCCAGTCAGTTAGGG-1	mNSC-MAM1
chrM	8605	8605	1	*	T	56	3	50	2	1	148	2219	74	37	50	0.892857142857143	A	TCCCAGTCAGTTAGGG-1	mNSC-MAM1
chr1	72852310	72852310	1	*	T	40	0	31	0	9	0	1590	0	295	31	0.775	G	TCCGATCAGACCATTC-1	mNSC-MAM1
chr10	57788449	57788449	1	*	A	59	52	2	0	5	2108	148	0	185	52	0.88135593220339	G	TCCGATCAGACCATTC-1	mNSC-MAM1
chr4	148166296	148166296	1	*	C	173	0	18	155	0	0	1035	7966	0	155	0.895953757225434	T	TCCGATCAGACCATTC-1	mNSC-MAM1
chr8	94180325	94180325	1	*	T	40	8	31	0	1	296	1295	0	37	31	0.775	A	TCCGATCAGACCATTC-1	mNSC-MAM1
chr10	57788435	57788435	1	*	T	41	5	36	0	0	185	1727	0	0	36	0.878048780487805	A	TCCGATCAGCAGCGAT-1	mNSC-MAM1
chr8	94180325	94180325	1	*	T	41	4	33	3	1	185	1343	111	37	33	0.804878048780488	A	TCCGTGTGTATCCCTC-1	mNSC-MAM1
chr10	57788435	57788435	1	*	T	42	5	37	0	0	185	1703	0	0	37	0.880952380952381	A	TCCTGCATCCGTGGCA-1	mNSC-MAM1
chr4	148166296	148166296	1	*	C	94	0	17	77	0	0	888	4314	0	77	0.819148936170213	T	TCGCAGGGTGCCAAGA-1	mNSC-MAM1
chr11	6419650	6419650	1	*	C	41	0	13	28	0	0	777	1578	0	28	0.682926829268293	T	TCGGATAAGAGTGACC-1	mNSC-MAM1
chr12	111669560	111669560	1	*	G	170	144	0	0	26	8373	0	0	1368	26	0.152941176470588	A	TCGGATAAGAGTGACC-1	mNSC-MAM1
chr7	45458128	45458128	1	*	G	70	11	0	0	59	592	0	0	3773	59	0.842857142857143	A	TCGGATATCGAGAAAT-1	mNSC-MAM1
chr12	111669465	111669465	1	*	G	222	38	0	0	184	2553	0	0	9028	184	0.828828828828829	A	TCGTAGATCTTACGGA-1	mNSC-MAM1
chr10	57788188	57788188	1	*	C	46	0	8	38	0	0	407	2085	0	38	0.826086956521739	T	TCTATCACAGGAATAT-1	mNSC-MAM1
chr4	148166296	148166296	1	*	C	80	0	10	70	0	0	444	3614	0	70	0.875	T	TCTCACGAGGAACGTC-1	mNSC-MAM1
chr10	57788435	57788435	1	*	T	109	11	98	0	0	444	4403	0	0	98	0.899082568807339	A	TCTGGCTTCCTGGCTT-1	mNSC-MAM1
chr8	94180325	94180325	1	*	T	45	4	37	3	1	148	1912	222	74	37	0.822222222222222	A	TCTGGCTTCCTGGCTT-1	mNSC-MAM1
chr10	57788435	57788435	1	*	T	61	9	52	0	0	407	2268	0	0	52	0.852459016393443	A	TGAATCGCACGACAGA-1	mNSC-MAM1
chr2	13582558	13582558	1	*	G	47	5	0	0	42	185	0	0	2205	42	0.893617021276596	A	TGAATCGCACGACAGA-1	mNSC-MAM1
chrM	8605	8605	1	*	T	40	3	35	2	0	148	1652	74	0	35	0.875	A	TGAATCGCACGACAGA-1	mNSC-MAM1
chr4	148166296	148166296	1	*	C	87	0	9	78	0	0	765	4058	0	78	0.896551724137931	T	TGAATGCGTAACTTCG-1	mNSC-MAM1
chrM	8605	8605	1	*	T	45	1	39	2	3	37	1616	74	111	39	0.866666666666667	G	TGAATGCGTAACTTCG-1	mNSC-MAM1
chr19	5802026	5802026	1	*	C	43	2	5	34	2	74	259	1601	74	34	0.790697674418605	T	TGACGCGGTGCCGTTG-1	mNSC-MAM1
chr11	29545864	29545864	1	*	A	40	36	1	1	2	1591	74	37	111	36	0.9	G	TGATGCACAGCAGTTT-1	mNSC-MAM1
chr19	9985091	9985091	1	*	C	46	2	3	41	0	74	148	1690	0	41	0.891304347826087	T	TGATGGTGTGTAACGG-1	mNSC-MAM1
chr19	5802442	5802442	1	*	A	42	37	1	1	3	1752	37	37	111	37	0.880952380952381	G	TGCAGGCTCGGACAAG-1	mNSC-MAM1
chr19	5802081	5802081	1	*	G	125	45	0	0	80	2409	0	0	4635	80	0.64	A	TGCGGCATCTTGCGCT-1	mNSC-MAM1
chr4	148166296	148166296	1	*	C	44	0	7	37	0	0	370	1702	0	37	0.840909090909091	T	TGCGGCATCTTGCGCT-1	mNSC-MAM1
chr4	148166226	148166226	1	*	C	61	0	20	41	0	0	1184	2561	0	41	0.672131147540984	T	TGGAGAGTCGCACTCT-1	mNSC-MAM1
chr4	148166296	148166296	1	*	C	53	0	6	47	0	0	333	2798	0	47	0.886792452830189	T	TGGAGAGTCGCACTCT-1	mNSC-MAM1
chrX	167207095	167207095	1	*	A	47	39	2	0	6	1553	74	0	296	39	0.829787234042553	G	TGGGAAGGTAGGTAGC-1	mNSC-MAM1
chr19	5802338	5802338	1	*	A	52	45	7	0	0	2097	444	0	0	45	0.865384615384615	T	TGGGCGTAGACTTCAC-1	mNSC-MAM1
chr2	148871745	148871745	1	*	A	47	42	2	0	3	1813	37	0	111	42	0.893617021276596	G	TGTACAGAGTGCACTT-1	mNSC-MAM1
chrX	167207095	167207095	1	*	A	47	41	1	0	5	1974	37	0	185	41	0.872340425531915	G	TGTACAGAGTGCACTT-1	mNSC-MAM1
chr4	148166296	148166296	1	*	C	44	0	6	38	0	0	307	2035	0	38	0.863636363636364	T	TGTACAGTCTGGGTCG-1	mNSC-MAM1
chrM	8605	8605	1	*	T	42	2	37	1	2	74	1638	74	74	37	0.880952380952381	A	TGTACAGTCTGGGTCG-1	mNSC-MAM1
chr8	94180325	94180325	1	*	T	51	6	44	1	0	222	1739	37	0	44	0.862745098039216	A	TGTGATGCAGATAAAC-1	mNSC-MAM1
chr19	9985091	9985091	1	*	C	53	2	5	46	0	74	185	2072	0	46	0.867924528301887	T	TGTTACTGTGACCGTC-1	mNSC-MAM1
chr7	143067705	143067705	1	*	C	44	0	5	39	0	0	185	2258	0	39	0.886363636363636	T	TGTTACTGTGACCGTC-1	mNSC-MAM1
chr3	10016232	10016232	1	*	C	62	0	11	51	0	0	592	2639	0	51	0.82258064516129	T	TGTTCATGTCGGTGAA-1	mNSC-MAM1
chr2	13582558	13582558	1	*	G	55	6	0	0	49	333	0	0	2393	49	0.890909090909091	A	TGTTCATTCCGCACTT-1	mNSC-MAM1
chr4	148166296	148166296	1	*	C	74	0	8	66	0	0	333	3071	0	66	0.891891891891892	T	TTACGCCCATGGGTTT-1	mNSC-MAM1
chr19	5801948	5801948	1	*	C	54	0	6	48	0	0	296	2652	0	48	0.888888888888889	T	TTAGGGTGTTATAGCC-1	mNSC-MAM1
chr19	5801767	5801767	1	*	G	45	0	5	0	40	0	148	0	2220	40	0.888888888888889	T	TTAGTCTCACACACGC-1	mNSC-MAM1
chr19	5801773	5801773	1	*	C	49	0	5	44	0	0	148	2393	0	44	0.897959183673469	T	TTAGTCTCACACACGC-1	mNSC-MAM1
chr11	3517349	3517349	1	*	T	41	1	36	2	2	37	1530	74	111	36	0.878048780487805	C	TTAGTCTCATGTTCAG-1	mNSC-MAM1
chr10	57788435	57788435	1	*	T	182	21	161	0	0	814	6929	0	0	161	0.884615384615385	A	TTATTGCAGCACTTTG-1	mNSC-MAM1
chr4	148166296	148166296	1	*	C	42	0	9	33	0	0	418	1579	0	33	0.785714285714286	T	TTATTGCAGCACTTTG-1	mNSC-MAM1
chr3	10016232	10016232	1	*	C	98	0	36	62	0	0	1909	3282	0	62	0.63265306122449	T	TTCCACGTCCCGTGTT-1	mNSC-MAM1
chr12	111669391	111669391	1	*	G	248	42	0	0	206	2096	0	0	9633	206	0.830645161290323	A	TTCCGGTAGGTCTACT-1	mNSC-MAM1
chr11	115523230	115523230	1	*	G	40	7	0	0	33	296	0	0	1896	33	0.825	A	TTCCGTGAGCATTTGC-1	mNSC-MAM1
chr6	125162007	125162007	1	*	G	145	22	0	0	123	1135	0	0	6537	123	0.848275862068966	A	TTCCGTGAGCATTTGC-1	mNSC-MAM1
chr10	57788435	57788435	1	*	T	58	6	52	0	0	284	2233	0	0	52	0.896551724137931	A	TTCCGTGGTTAAGACA-1	mNSC-MAM1
chr19	5801948	5801948	1	*	C	67	0	7	60	0	0	259	2914	0	60	0.895522388059702	T	TTCCTAACACAAATCC-1	mNSC-MAM1
chr10	57788435	57788435	1	*	T	40	4	36	0	0	148	1628	0	0	36	0.9	A	TTGCTGCCAGTACTAC-1	mNSC-MAM1
chr4	136145135	136145135	1	*	C	41	0	22	19	0	0	1321	888	0	19	0.463414634146341	T	TTGCTGCCAGTACTAC-1	mNSC-MAM1
chr4	150248696	150248696	1	*	C	46	0	15	31	0	0	629	1332	0	31	0.673913043478261	T	TTGCTGCCATCGCCTT-1	mNSC-MAM1
chr19	9985091	9985091	1	*	C	86	2	7	77	0	74	333	3441	0	77	0.895348837209302	T	TTGTGTTGTTGTGCCG-1	mNSC-MAM1
chr12	111669454	111669454	1	*	G	96	39	0	0	57	1945	0	0	3145	57	0.59375	A	TTTCAGTCACCTGCGA-1	mNSC-MAM1
chr10	57788148	57788148	1	*	C	43	0	5	38	0	0	173	1554	0	38	0.883720930232558	T	TTTCAGTGTGACTATC-1	mNSC-MAM1
chr19	9984877	9984877	1	*	C	88	0	39	49	0	0	2171	2442	0	49	0.556818181818182	T	TTTGACTCATGTGACT-1	mNSC-MAM1
chrX	167207095	167207095	1	*	A	44	37	2	1	4	1603	74	37	210	37	0.840909090909091	G	TTTGATCAGATTGAGT-1	mNSC-MAM1
chr7	46855401	46855401	1	*	C	72	0	8	64	0	0	481	3563	0	64	0.888888888888889	T	TTTGGAGTCTTCGCTG-1	mNSC-MAM1
chr19	5802434	5802434	1	*	C	42	0	6	36	0	0	296	1876	0	36	0.857142857142857	T	TTTGGTTTCCTCACGT-1	mNSC-MAM1
chr19	5802435	5802435	1	*	C	41	0	6	35	0	0	296	1786	0	35	0.853658536585366	T	TTTGGTTTCCTCACGT-1	mNSC-MAM1
chr19	5801948	5801948	1	*	C	53	1	5	47	0	37	185	2552	0	47	0.886792452830189	T	TTTGTTGTCGACGCTG-1	mNSC-MAM1

## Sheet: mNSC-MAM2
seqnames	start	end	width	strand	refBase	coverage	A	T	C	G	qA	qT	qC	qG	nbRef	fracRef	altBase	cellName	sampleName
chr4	148166296	148166296	1	*	C	43	0	11	32	0	0	481	1887	0	32	0.744186046511628	T	AAACGAAGTCGCGTTG-1	mNSC-MAM2
chr7	46855416	46855416	1	*	C	72	0	10	62	0	0	529	3330	0	62	0.861111111111111	T	AAACGCTAGCTAGCCC-1	mNSC-MAM2
chr4	148166296	148166296	1	*	C	85	0	10	75	0	0	503	4144	0	75	0.882352941176471	T	AACACACGTCCAGCCA-1	mNSC-MAM2
chr17	39847166	39847166	1	*	G	44	7	0	0	37	296	0	0	1629	37	0.840909090909091	A	AACCACACATACCATG-1	mNSC-MAM2
chrM	8590	8590	1	*	C	66	9	0	57	0	444	0	2405	0	57	0.863636363636364	A	AACCTGAAGAGGCCAT-1	mNSC-MAM2
chr19	5802008	5802008	1	*	G	56	8	0	0	48	357	0	0	2378	48	0.857142857142857	A	AACCTTTAGATGAAGG-1	mNSC-MAM2
chr4	148166296	148166296	1	*	C	44	0	6	38	0	0	555	2194	0	38	0.863636363636364	T	AACCTTTGTCCGGTGT-1	mNSC-MAM2
chr19	9984954	9984954	1	*	C	44	0	9	35	0	0	444	1912	0	35	0.795454545454545	T	AACGAAAAGTACAACA-1	mNSC-MAM2
chr17	39847222	39847222	1	*	T	43	5	38	0	0	259	1838	0	0	38	0.883720930232558	A	AACGAAACAGGTGTTT-1	mNSC-MAM2
chr4	148166296	148166296	1	*	C	42	0	5	37	0	0	185	1998	0	37	0.880952380952381	T	AACTTCTGTTGACTAC-1	mNSC-MAM2
chr17	39847165	39847165	1	*	T	59	0	53	6	0	0	2698	247	0	53	0.898305084745763	C	AAGACAACAGCTACCG-1	mNSC-MAM2
chr4	148166296	148166296	1	*	C	47	0	5	42	0	0	233	2379	0	42	0.893617021276596	T	AAGATAGAGGACTGGT-1	mNSC-MAM2
chr10	57788435	57788435	1	*	T	48	7	41	0	0	296	1838	0	0	41	0.854166666666667	A	AAGATAGGTTATAGCC-1	mNSC-MAM2
chr10	57788429	57788429	1	*	T	47	5	42	0	0	185	1924	0	0	42	0.893617021276596	A	AAGCATCTCACAAGGG-1	mNSC-MAM2
chr10	57788430	57788430	1	*	T	48	5	43	0	0	185	1998	0	0	43	0.895833333333333	A	AAGCATCTCACAAGGG-1	mNSC-MAM2
chr10	57788435	57788435	1	*	T	46	5	40	0	1	185	1787	0	74	40	0.869565217391304	A	AAGCATCTCACAAGGG-1	mNSC-MAM2
chr19	5801938	5801938	1	*	A	40	36	4	0	0	1875	259	0	0	36	0.9	T	AAGCCATGTCATCGCG-1	mNSC-MAM2
chr10	57788435	57788435	1	*	T	128	12	115	1	0	640	5488	37	0	115	0.8984375	A	AAGCCATGTGAATAAC-1	mNSC-MAM2
chr12	111669408	111669408	1	*	G	140	24	0	0	116	1320	0	0	5687	116	0.828571428571429	A	AAGTGAAAGGTTCACT-1	mNSC-MAM2
chr2	148871744	148871744	1	*	A	98	86	5	1	6	4007	259	37	259	86	0.877551020408163	G	AAGTGAACATCCAATG-1	mNSC-MAM2
chrM	8605	8605	1	*	T	45	3	40	1	1	111	1751	37	37	40	0.888888888888889	A	AATGAAGCACTAGAGG-1	mNSC-MAM2
chr4	148166296	148166296	1	*	C	75	0	11	64	0	0	540	3750	0	64	0.853333333333333	T	AATGACCGTTGCTCCT-1	mNSC-MAM2
chr10	57788435	57788435	1	*	T	49	5	44	0	0	185	1739	0	0	44	0.897959183673469	A	AATGGCTAGGGCAATC-1	mNSC-MAM2
chr2	148871744	148871744	1	*	A	40	33	4	1	2	1345	173	37	74	33	0.825	T	ACAAGCTGTTGTTGAC-1	mNSC-MAM2
chr3	10016333	10016333	1	*	T	59	4	50	1	4	222	3122	37	185	50	0.847457627118644	A	ACAAGCTGTTGTTGAC-1	mNSC-MAM2
chrM	8605	8605	1	*	T	44	2	39	1	2	99	1628	37	111	39	0.886363636363636	A	ACAAGCTGTTGTTGAC-1	mNSC-MAM2
chr19	5801773	5801773	1	*	C	55	0	6	49	0	0	222	2615	0	49	0.890909090909091	T	ACACGCGAGTCCCAGC-1	mNSC-MAM2
chr19	5801775	5801775	1	*	A	48	43	4	0	1	2283	148	0	37	43	0.895833333333333	T	ACACGCGAGTCCCAGC-1	mNSC-MAM2
chr14	18269122	18269122	1	*	G	82	9	0	0	73	518	0	0	4477	73	0.890243902439024	A	ACAGAAATCGAACGCC-1	mNSC-MAM2
chr1	120113339	120113339	1	*	G	75	10	0	0	65	518	0	0	3293	65	0.866666666666667	A	ACAGCCGCACAAGCTT-1	mNSC-MAM2
chr19	9985091	9985091	1	*	C	70	5	5	60	0	185	370	2588	0	60	0.857142857142857	A	ACAGGGAAGACTTCGT-1	mNSC-MAM2
chrX	167207095	167207095	1	*	A	48	41	2	0	5	1812	74	0	185	41	0.854166666666667	G	ACAGGGAAGACTTCGT-1	mNSC-MAM2
chr10	57788449	57788449	1	*	A	51	42	2	0	7	1801	111	0	383	42	0.823529411764706	G	ACATGCAGTCCAGTTA-1	mNSC-MAM2
chrX	167207095	167207095	1	*	A	65	58	2	0	5	2524	111	0	185	58	0.892307692307692	G	ACATGCAGTCCAGTTA-1	mNSC-MAM2
chr19	5802007	5802007	1	*	G	75	11	0	0	64	590	0	0	3332	64	0.853333333333333	A	ACATTTCGTGCATGAG-1	mNSC-MAM2
chr17	39847165	39847165	1	*	T	40	1	36	3	0	111	2159	111	0	36	0.9	C	ACCACAACAAGCTCTA-1	mNSC-MAM2
chr10	57788431	57788431	1	*	G	64	7	0	0	57	333	0	0	2542	57	0.890625	A	ACGATCAGTGATGAAT-1	mNSC-MAM2
chr10	57788435	57788435	1	*	T	61	9	52	0	0	370	2405	0	0	52	0.852459016393443	A	ACGATCAGTGATGAAT-1	mNSC-MAM2
chr10	57788435	57788435	1	*	T	168	17	150	0	1	716	7091	0	37	150	0.892857142857143	A	ACGATGTTCTACTTCA-1	mNSC-MAM2
chr6	127125293	127125293	1	*	G	49	0	5	0	44	0	185	0	2147	44	0.897959183673469	T	ACGATGTTCTACTTCA-1	mNSC-MAM2
chr4	148166296	148166296	1	*	C	87	0	12	75	0	0	592	4388	0	75	0.862068965517241	T	ACGGAAGGTTACCCAA-1	mNSC-MAM2
chr5	33027734	33027734	1	*	C	50	0	7	43	0	0	259	2196	0	43	0.86	T	ACGGAAGTCGTTCTAT-1	mNSC-MAM2
chrX	167207095	167207095	1	*	A	40	35	2	0	3	1493	74	0	111	35	0.875	G	ACGGAAGTCGTTCTAT-1	mNSC-MAM2
chr4	136145246	136145246	1	*	C	46	0	16	30	0	0	1012	1764	0	30	0.652173913043478	T	ACGGTTACAGGTTACT-1	mNSC-MAM2
chr10	57788449	57788449	1	*	A	46	38	1	0	7	1937	37	0	333	38	0.826086956521739	G	ACGTACAAGTCCCGGT-1	mNSC-MAM2
chrX	167207095	167207095	1	*	A	60	53	3	1	3	2467	111	74	148	53	0.883333333333333	T	ACGTACAAGTCCCGGT-1	mNSC-MAM2
chrM	8605	8605	1	*	T	61	2	54	3	2	37	2493	111	74	54	0.885245901639344	C	ACTACGAAGGTGCTAG-1	mNSC-MAM2
chr10	57788430	57788430	1	*	T	48	3	43	2	0	111	2134	74	0	43	0.895833333333333	A	ACTCCCATCAAGCCGC-1	mNSC-MAM2
chr4	148166296	148166296	1	*	C	56	0	8	48	0	0	418	2430	0	48	0.857142857142857	T	ACTCTCGCATGCAGGA-1	mNSC-MAM2
chr19	5801788	5801788	1	*	C	53	0	6	47	0	0	270	2182	0	47	0.886792452830189	T	ACTGATGTCCATGCAA-1	mNSC-MAM2
chr10	57788435	57788435	1	*	T	47	7	40	0	0	259	1776	0	0	40	0.851063829787234	A	ACTGTCCCAATGCAAA-1	mNSC-MAM2
chr17	39847222	39847222	1	*	T	46	5	41	0	0	222	2195	0	0	41	0.891304347826087	A	ACTTCCGTCCATTTGT-1	mNSC-MAM2
chr19	5802195	5802195	1	*	G	45	17	0	0	28	751	0	0	1405	28	0.622222222222222	A	ACTTTGTCAAATAAGC-1	mNSC-MAM2
chr19	5801948	5801948	1	*	C	58	0	6	52	0	0	222	2731	0	52	0.896551724137931	T	AGAAGTATCTGGGCAC-1	mNSC-MAM2
chr19	5801948	5801948	1	*	C	79	0	8	71	0	0	333	3937	0	71	0.89873417721519	T	AGACAAACAAACCACT-1	mNSC-MAM2
chrX	167207095	167207095	1	*	A	59	53	0	1	5	2244	0	37	185	53	0.898305084745763	G	AGACAAACAGTAACGG-1	mNSC-MAM2
chr19	5801973	5801973	1	*	G	44	0	5	0	39	0	259	0	2203	39	0.886363636363636	T	AGACACTAGCGTTGTT-1	mNSC-MAM2
chr4	148166296	148166296	1	*	C	65	0	9	56	0	0	444	2578	0	56	0.861538461538462	T	AGACTCAAGTCTAGAA-1	mNSC-MAM2
chr8	123105193	123105193	1	*	G	40	4	0	0	36	148	0	0	1887	36	0.9	A	AGATGCTGTATGCAAA-1	mNSC-MAM2
chr4	148166296	148166296	1	*	C	116	0	12	104	0	0	580	5674	0	104	0.896551724137931	T	AGCGTATGTGGATACG-1	mNSC-MAM2
chr19	5801773	5801773	1	*	C	66	0	7	59	0	0	259	3476	0	59	0.893939393939394	T	AGCTACATCCACGGAC-1	mNSC-MAM2
chr14	18269032	18269032	1	*	G	51	8	0	0	43	506	0	0	2146	43	0.843137254901961	A	AGGATCTCAATACAGA-1	mNSC-MAM2
chr19	5801777	5801777	1	*	C	40	0	4	36	0	0	148	1851	0	36	0.9	T	AGGATCTCAATACAGA-1	mNSC-MAM2
chr19	5802434	5802434	1	*	C	59	0	6	53	0	0	284	2578	0	53	0.898305084745763	T	AGGATCTCAATACAGA-1	mNSC-MAM2
chr19	5802435	5802435	1	*	C	60	0	7	53	0	0	333	2552	0	53	0.883333333333333	T	AGGATCTCAATACAGA-1	mNSC-MAM2
chr4	148166296	148166296	1	*	C	153	0	17	136	0	0	1021	7265	0	136	0.888888888888889	T	AGGCTGCAGGCGCTCT-1	mNSC-MAM2
chrM	8604	8604	1	*	A	80	71	1	1	7	2960	37	37	407	71	0.8875	G	AGGCTGCAGGCGCTCT-1	mNSC-MAM2
chrM	8605	8605	1	*	T	65	2	58	2	3	74	2379	74	233	58	0.892307692307692	G	AGGCTGCAGGCGCTCT-1	mNSC-MAM2
chrM	9178	9178	1	*	G	114	13	0	0	101	950	0	0	5477	101	0.885964912280702	A	AGGGCCTCATGTCAGT-1	mNSC-MAM2
chr10	57788435	57788435	1	*	T	79	6	71	2	0	259	3293	74	0	71	0.89873417721519	A	AGGTAGGTCATAGCAC-1	mNSC-MAM2
chr19	5801944	5801944	1	*	C	50	0	5	45	0	0	185	2408	0	45	0.9	T	AGTACCACAGTTACCA-1	mNSC-MAM2
chr19	9985091	9985091	1	*	C	100	3	7	89	1	148	307	3885	37	89	0.89	T	AGTAGTCTCGATTTCT-1	mNSC-MAM2
chr10	57788305	57788305	1	*	C	154	0	40	114	0	0	2664	6756	0	114	0.74025974025974	T	AGTCACACAGGTTCGC-1	mNSC-MAM2
chr8	94180325	94180325	1	*	T	42	2	37	3	0	74	1517	148	0	37	0.880952380952381	C	AGTCACACAGGTTCGC-1	mNSC-MAM2
chr10	57788435	57788435	1	*	T	56	5	50	1	0	222	2405	37	0	50	0.892857142857143	A	AGTGACTTCGTTGTGA-1	mNSC-MAM2
chr8	94154020	94154020	1	*	C	40	0	5	35	0	0	185	1628	0	35	0.875	T	AGTGTTGAGCTTACGT-1	mNSC-MAM2
chr10	57788435	57788435	1	*	T	60	7	53	0	0	296	2455	0	0	53	0.883333333333333	A	AGTGTTGGTCCGGATC-1	mNSC-MAM2
chr4	148166296	148166296	1	*	C	78	0	9	69	0	0	518	3600	0	69	0.884615384615385	T	AGTTAGCGTCCCAAAT-1	mNSC-MAM2
chrM	8604	8604	1	*	A	58	52	1	0	5	2455	37	0	196	52	0.896551724137931	G	AGTTAGCGTCCCAAAT-1	mNSC-MAM2
chrM	8605	8605	1	*	T	50	2	45	2	1	111	2146	111	37	45	0.9	A	AGTTAGCGTCCCAAAT-1	mNSC-MAM2
chr4	148166205	148166205	1	*	C	45	0	12	33	0	0	642	1776	0	33	0.733333333333333	T	AGTTCCCGTGTCGCTG-1	mNSC-MAM2
chrM	8605	8605	1	*	T	41	4	36	1	0	148	1406	74	0	36	0.878048780487805	A	ATACCGAGTCGAGTGA-1	mNSC-MAM2
chr19	5802041	5802041	1	*	G	99	30	0	0	69	1542	0	0	3572	69	0.696969696969697	A	ATACTTCTCGACCTAA-1	mNSC-MAM2
chr17	39847165	39847165	1	*	T	47	2	42	3	0	74	2522	111	0	42	0.893617021276596	C	ATACTTCTCTACCACC-1	mNSC-MAM2
chr19	5801788	5801788	1	*	C	40	0	5	35	0	0	148	1776	0	35	0.875	T	ATCACGAGTACTTGTG-1	mNSC-MAM2
chr11	62553031	62553031	1	*	C	57	0	6	51	0	0	407	2786	0	51	0.894736842105263	T	ATCACGAGTGTCCATA-1	mNSC-MAM2
chr19	9985091	9985091	1	*	C	42	2	2	37	1	74	74	1628	37	37	0.880952380952381	A	ATCACTTAGCTTGTGT-1	mNSC-MAM2
chr1	120113350	120113350	1	*	G	46	10	0	0	36	554	0	0	1813	36	0.782608695652174	A	ATCCATTGTTAGGCCC-1	mNSC-MAM2
chr19	5801948	5801948	1	*	C	54	1	5	48	0	37	222	2532	0	48	0.888888888888889	T	ATCCCTGGTGTCATTG-1	mNSC-MAM2
chr3	10016127	10016127	1	*	C	85	0	12	73	0	0	728	3877	0	73	0.858823529411765	T	ATCCCTGGTGTCATTG-1	mNSC-MAM2
chr4	148166296	148166296	1	*	C	66	0	10	56	0	0	455	2626	0	56	0.848484848484849	T	ATCCTATCAAGTCCCG-1	mNSC-MAM2
chr12	111669534	111669534	1	*	G	551	59	0	0	492	3491	0	0	29590	492	0.892921960072595	A	ATCGATGAGCTAGAAT-1	mNSC-MAM2
chr19	5802086	5802086	1	*	G	125	16	0	0	109	998	0	0	6139	109	0.872	A	ATCGGATTCGTCACCT-1	mNSC-MAM2
chr10	57788435	57788435	1	*	T	40	5	35	0	0	222	1554	0	0	35	0.875	A	ATCTTCACAAACCGGA-1	mNSC-MAM2
chr4	148166296	148166296	1	*	C	49	0	7	42	0	0	407	2146	0	42	0.857142857142857	T	ATGAAAGTCCACCTGT-1	mNSC-MAM2
chrM	8604	8604	1	*	A	42	37	0	0	5	1443	0	0	222	37	0.880952380952381	G	ATGAGTCCAAGAGAGA-1	mNSC-MAM2
chr17	39847165	39847165	1	*	T	50	3	44	1	2	111	2370	37	111	44	0.88	A	ATGCCTCCACCAGCTG-1	mNSC-MAM2
chr4	148166296	148166296	1	*	C	45	0	6	39	0	0	518	2109	0	39	0.866666666666667	T	ATGGGAGGTATCGTAC-1	mNSC-MAM2
chr19	5801773	5801773	1	*	C	40	0	4	36	0	0	148	1861	0	36	0.9	T	ATGGGTTAGGTCCTGC-1	mNSC-MAM2
chr1	72852453	72852453	1	*	T	61	2	54	2	3	74	2404	111	148	54	0.885245901639344	G	ATGGTTGTCCTCTGCA-1	mNSC-MAM2
chr1	72852454	72852454	1	*	T	62	6	54	2	0	233	2418	74	0	54	0.870967741935484	A	ATGGTTGTCCTCTGCA-1	mNSC-MAM2
chr1	72852459	72852459	1	*	G	43	6	0	1	36	296	0	74	1431	36	0.837209302325581	A	ATGGTTGTCCTCTGCA-1	mNSC-MAM2
chr10	57788449	57788449	1	*	A	88	79	3	0	6	3751	148	0	222	79	0.897727272727273	G	ATGGTTGTCCTCTGCA-1	mNSC-MAM2
chr15	98949841	98949841	1	*	A	44	33	3	1	7	1616	148	37	259	33	0.75	G	ATGGTTGTCCTCTGCA-1	mNSC-MAM2
chr15	98949842	98949842	1	*	A	46	41	1	1	3	1998	37	0	111	41	0.891304347826087	G	ATGGTTGTCCTCTGCA-1	mNSC-MAM2
chr6	127130365	127130365	1	*	G	40	5	0	0	35	259	0	0	1850	35	0.875	A	ATGTCTTCACGCTGCA-1	mNSC-MAM2
chr10	57788435	57788435	1	*	T	57	5	51	1	0	148	2578	111	0	51	0.894736842105263	A	ATTATCCGTCAAACGG-1	mNSC-MAM2
chr10	57788430	57788430	1	*	T	40	2	36	2	0	74	1639	74	0	36	0.9	A	ATTCACTGTCAATCTG-1	mNSC-MAM2
chr2	13582558	13582558	1	*	G	50	5	0	0	45	222	0	0	2035	45	0.9	A	ATTCACTGTCCAACGC-1	mNSC-MAM2
chrM	8604	8604	1	*	A	41	36	2	0	3	1505	148	0	296	36	0.878048780487805	G	ATTCACTGTCCAACGC-1	mNSC-MAM2
chr19	5801944	5801944	1	*	C	47	0	5	42	0	0	185	2655	0	42	0.893617021276596	T	ATTCCATCACGCTTAA-1	mNSC-MAM2
chr19	9985091	9985091	1	*	C	97	5	3	87	2	185	111	3973	74	87	0.896907216494845	A	ATTGTTCCAGACACCC-1	mNSC-MAM2
chr10	57788430	57788430	1	*	T	68	6	61	0	1	358	2689	0	37	61	0.897058823529412	A	ATTTACCAGGTAACTA-1	mNSC-MAM2
chr10	57788431	57788431	1	*	G	70	8	0	0	62	444	0	0	2625	62	0.885714285714286	A	ATTTACCAGGTAACTA-1	mNSC-MAM2
chr10	57788435	57788435	1	*	T	59	9	50	0	0	469	2182	0	0	50	0.847457627118644	A	ATTTACCAGGTAACTA-1	mNSC-MAM2
chr10	57788435	57788435	1	*	T	51	8	42	1	0	370	1997	74	0	42	0.823529411764706	A	CAACCAAGTTGCACGC-1	mNSC-MAM2
chr1	72852308	72852308	1	*	T	41	0	36	0	5	0	1575	0	210	36	0.878048780487805	G	CAACGATAGAAAGCGA-1	mNSC-MAM2
chr1	72852453	72852453	1	*	T	41	3	34	2	2	111	1356	111	99	34	0.829268292682927	A	CAACGATAGAAAGCGA-1	mNSC-MAM2
chr14	18269086	18269086	1	*	G	57	8	0	0	49	432	0	0	2849	49	0.859649122807018	A	CAACGATGTCGTGATT-1	mNSC-MAM2
chrX	167207095	167207095	1	*	A	40	36	2	0	2	1578	111	0	74	36	0.9	T	CAAGGGAAGGTAATCA-1	mNSC-MAM2
chr10	57788449	57788449	1	*	A	45	40	3	0	2	1998	148	0	74	40	0.888888888888889	T	CAATCGAGTTACCCTC-1	mNSC-MAM2
chr10	57788435	57788435	1	*	T	46	6	40	0	0	233	1812	0	0	40	0.869565217391304	A	CAATGACAGGGTGAGG-1	mNSC-MAM2
chr2	148871744	148871744	1	*	A	62	52	6	0	4	2342	395	0	148	52	0.838709677419355	T	CACACAAAGACGCATG-1	mNSC-MAM2
chr2	148871745	148871745	1	*	A	69	61	3	2	3	2712	296	74	111	61	0.884057971014493	T	CACACAAAGACGCATG-1	mNSC-MAM2
chrX	167207095	167207095	1	*	A	76	68	1	0	7	2948	37	0	259	68	0.894736842105263	G	CACACAAAGACGCATG-1	mNSC-MAM2
chr10	57788206	57788206	1	*	C	355	0	48	307	0	0	2516	16058	0	307	0.864788732394366	T	CACACAAAGGTCGAGT-1	mNSC-MAM2
chr4	148166296	148166296	1	*	C	100	0	11	89	0	0	628	4650	0	89	0.89	T	CACACAAAGGTCGAGT-1	mNSC-MAM2
chr19	9985091	9985091	1	*	C	62	4	3	55	0	185	111	2540	0	55	0.887096774193548	A	CACACAAAGTGCCTCG-1	mNSC-MAM2
chrX	167207095	167207095	1	*	A	62	55	1	0	6	2442	37	0	222	55	0.887096774193548	G	CACACAAAGTGCCTCG-1	mNSC-MAM2
chrM	8605	8605	1	*	T	53	4	47	2	0	222	1912	74	0	47	0.886792452830189	A	CACCGTTTCAACTTTC-1	mNSC-MAM2
chr11	115523230	115523230	1	*	G	47	5	0	0	42	222	0	0	2320	42	0.893617021276596	A	CACGTGGGTGGTACAG-1	mNSC-MAM2
chr4	148166296	148166296	1	*	C	52	0	6	46	0	0	259	2601	0	46	0.884615384615385	T	CACGTGGGTGGTACAG-1	mNSC-MAM2
chr6	115246011	115246011	1	*	G	48	10	0	0	38	592	0	0	2170	38	0.791666666666667	A	CACGTGGGTGGTACAG-1	mNSC-MAM2
chr10	57788429	57788429	1	*	T	51	4	45	2	0	185	2344	74	0	45	0.882352941176471	A	CACGTTCTCTATTTCG-1	mNSC-MAM2
chr10	57788430	57788430	1	*	T	55	4	49	2	0	185	2430	148	0	49	0.890909090909091	A	CACGTTCTCTATTTCG-1	mNSC-MAM2
chr10	57788431	57788431	1	*	G	50	5	0	0	45	284	0	0	2244	45	0.9	A	CACGTTCTCTATTTCG-1	mNSC-MAM2
chr10	57788435	57788435	1	*	T	42	5	37	0	0	296	1776	0	0	37	0.880952380952381	A	CACGTTCTCTATTTCG-1	mNSC-MAM2
chr11	62553039	62553039	1	*	C	48	0	13	35	0	0	777	1739	0	35	0.729166666666667	T	CACTGAAAGCGACTGA-1	mNSC-MAM2
chr1	72852165	72852165	1	*	C	50	0	9	41	0	0	370	1665	0	41	0.82	T	CAGAGCCTCTGGGAGA-1	mNSC-MAM2
chr17	39847165	39847165	1	*	T	45	4	40	1	0	148	1726	37	0	40	0.888888888888889	A	CAGATCAAGTGCGTCC-1	mNSC-MAM2
chr10	57788430	57788430	1	*	T	40	3	35	1	1	148	1616	37	0	35	0.875	A	CAGCAATCAAATCGTC-1	mNSC-MAM2
chr3	10016252	10016252	1	*	C	259	0	39	220	0	0	1887	11496	0	220	0.849420849420849	T	CAGCAATTCCGAGTGC-1	mNSC-MAM2
chr10	57788435	57788435	1	*	T	76	11	65	0	0	457	2849	0	0	65	0.855263157894737	A	CAGCAGCAGTCGGCAA-1	mNSC-MAM2
chr4	148166296	148166296	1	*	C	40	0	6	34	0	0	321	1776	0	34	0.85	T	CAGCAGCAGTCGGCAA-1	mNSC-MAM2
chr11	3517349	3517349	1	*	T	48	2	41	2	3	37	1996	74	111	41	0.854166666666667	G	CAGCGTGCAAGTGTCT-1	mNSC-MAM2
chr2	148871744	148871744	1	*	A	80	71	6	0	3	3167	333	0	148	71	0.8875	T	CAGCGTGCAAGTGTCT-1	mNSC-MAM2
chr3	10016333	10016333	1	*	T	56	3	48	4	1	111	2110	148	74	48	0.857142857142857	C	CAGCGTGCAAGTGTCT-1	mNSC-MAM2
chrX	167207095	167207095	1	*	A	117	104	4	2	7	4721	148	74	259	104	0.888888888888889	G	CAGCGTGCAAGTGTCT-1	mNSC-MAM2
chr10	57788449	57788449	1	*	A	48	42	1	0	5	1824	37	0	222	42	0.875	G	CAGGGCTGTAACTAAG-1	mNSC-MAM2
chr19	9985091	9985091	1	*	C	41	0	5	35	1	0	148	1542	37	35	0.853658536585366	T	CAGTTAGGTGTTCGAT-1	mNSC-MAM2
chr6	127125293	127125293	1	*	G	40	0	4	0	36	0	185	0	1814	36	0.9	T	CAGTTAGGTGTTCGAT-1	mNSC-MAM2
chrM	8605	8605	1	*	T	47	3	38	6	0	173	1690	259	0	38	0.808510638297872	C	CAGTTAGGTGTTCGAT-1	mNSC-MAM2
chrX	167207095	167207095	1	*	A	49	44	1	0	4	1887	37	0	210	44	0.897959183673469	G	CAGTTAGGTGTTCGAT-1	mNSC-MAM2
chr2	148871744	148871744	1	*	A	41	29	7	1	4	1221	333	37	222	29	0.707317073170732	T	CAGTTCCGTCCTACAA-1	mNSC-MAM2
chr2	148871745	148871745	1	*	A	42	32	4	0	6	1332	185	0	333	32	0.761904761904762	G	CAGTTCCGTCCTACAA-1	mNSC-MAM2
chr4	148166296	148166296	1	*	C	74	0	8	66	0	0	469	3886	0	66	0.891891891891892	T	CAGTTCCGTTGCGGCT-1	mNSC-MAM2
chr19	9985006	9985006	1	*	C	43	0	8	35	0	0	555	2221	0	35	0.813953488372093	T	CAGTTCCTCTCATGCC-1	mNSC-MAM2
chrM	8605	8605	1	*	T	51	5	41	3	2	222	1886	148	74	41	0.803921568627451	A	CATACAGTCTTGGTCC-1	mNSC-MAM2
chrX	167207282	167207282	1	*	T	121	2	86	33	0	74	5144	1505	0	86	0.710743801652893	C	CATCAAGCATTGTGCA-1	mNSC-MAM2
chr19	5802219	5802219	1	*	C	68	1	6	61	0	0	222	3144	0	61	0.897058823529412	T	CATCCCATCGACATTG-1	mNSC-MAM2
chrM	8605	8605	1	*	T	84	6	70	7	1	272	2936	333	74	70	0.833333333333333	C	CATCCCATCGACATTG-1	mNSC-MAM2
chr4	148166296	148166296	1	*	C	69	0	13	56	0	0	727	2959	0	56	0.811594202898551	T	CATCCGTGTCGCTTAA-1	mNSC-MAM2
chr11	78326566	78326566	1	*	C	46	0	15	31	0	0	788	1813	0	31	0.673913043478261	T	CATGCAAGTTCAGGTT-1	mNSC-MAM2
chr17	39847222	39847222	1	*	T	40	4	36	0	0	185	2073	0	0	36	0.9	A	CATGCCTGTCGTATGT-1	mNSC-MAM2
chr19	9984990	9984990	1	*	C	711	0	91	620	0	0	4910	35284	0	620	0.872011251758087	T	CATTCTATCGAACGCC-1	mNSC-MAM2
chrM	8605	8605	1	*	T	51	4	42	3	2	174	1849	148	148	42	0.823529411764706	A	CATTCTATCGAACGCC-1	mNSC-MAM2
chr10	57788449	57788449	1	*	A	40	36	1	1	2	1432	74	37	159	36	0.9	G	CATTGAGAGCGGATCA-1	mNSC-MAM2
chr4	148166296	148166296	1	*	C	50	0	9	41	0	0	727	2194	0	41	0.82	T	CATTGAGAGCGGATCA-1	mNSC-MAM2
chr10	57788429	57788429	1	*	T	46	5	41	0	0	222	1861	0	0	41	0.891304347826087	A	CATTGAGCACCATAAC-1	mNSC-MAM2
chr10	57788430	57788430	1	*	T	43	5	38	0	0	222	1712	0	0	38	0.883720930232558	A	CATTGAGCACCATAAC-1	mNSC-MAM2
chr10	57788431	57788431	1	*	G	43	5	0	0	38	222	0	0	1728	38	0.883720930232558	A	CATTGAGCACCATAAC-1	mNSC-MAM2
chr2	148871745	148871745	1	*	A	41	32	3	1	5	1443	111	37	296	32	0.780487804878049	G	CATTGTTTCCGTTGAA-1	mNSC-MAM2
chrM	8605	8605	1	*	T	53	2	45	3	3	74	2022	111	111	45	0.849056603773585	C	CATTGTTTCCGTTGAA-1	mNSC-MAM2
chrX	167207095	167207095	1	*	A	70	62	2	0	6	2809	148	0	321	62	0.885714285714286	G	CATTGTTTCCGTTGAA-1	mNSC-MAM2
chr4	148166296	148166296	1	*	C	66	0	7	59	0	0	296	3059	0	59	0.893939393939394	T	CATTGTTTCGTGCGAC-1	mNSC-MAM2
chr4	148166296	148166296	1	*	C	77	0	12	65	0	0	666	3034	0	65	0.844155844155844	T	CATTTCATCTGAGGTT-1	mNSC-MAM2
chr4	148166296	148166296	1	*	C	47	0	6	41	0	0	506	2330	0	41	0.872340425531915	T	CCAATGAGTCATAAAG-1	mNSC-MAM2
chrX	167207095	167207095	1	*	A	53	46	0	0	7	1974	0	0	284	46	0.867924528301887	G	CCACCATTCGATCCAA-1	mNSC-MAM2
chr4	148166296	148166296	1	*	C	40	0	8	32	0	0	296	1665	0	32	0.8	T	CCACGAGGTCGGCTAC-1	mNSC-MAM2
chr4	148166296	148166296	1	*	C	88	0	12	76	0	0	554	4057	0	76	0.863636363636364	T	CCCGAAGAGCTCTTCC-1	mNSC-MAM2
chr6	127130366	127130366	1	*	G	51	6	0	0	45	222	0	0	2331	45	0.882352941176471	A	CCCGAAGAGCTCTTCC-1	mNSC-MAM2
chr10	57788435	57788435	1	*	T	46	6	40	0	0	222	1961	0	0	40	0.869565217391304	A	CCCGGAATCGACGCGT-1	mNSC-MAM2
chrM	7533	7533	1	*	C	190	0	20	170	0	0	1110	9804	0	170	0.894736842105263	T	CCCTAACGTTAAACCC-1	mNSC-MAM2
chr17	39847222	39847222	1	*	T	40	4	36	0	0	185	1775	0	0	36	0.9	A	CCCTCTCCAAGTACCT-1	mNSC-MAM2
chr7	45458044	45458044	1	*	G	51	18	0	0	33	876	0	0	1702	33	0.647058823529412	A	CCGATGGTCCGGCTTT-1	mNSC-MAM2
chr19	5802434	5802434	1	*	C	44	0	5	39	0	0	185	1875	0	39	0.886363636363636	T	CCGCAAGCAAGCTCTA-1	mNSC-MAM2
chr19	5802435	5802435	1	*	C	40	0	5	35	0	0	185	1749	0	35	0.875	T	CCGCAAGCAAGCTCTA-1	mNSC-MAM2
chr2	148871744	148871744	1	*	A	40	35	3	0	2	1479	185	0	74	35	0.875	T	CCGCAAGCAAGCTCTA-1	mNSC-MAM2
chr2	148871745	148871745	1	*	A	41	34	1	3	3	1417	111	148	111	34	0.829268292682927	C	CCGCAAGCAAGCTCTA-1	mNSC-MAM2
chr4	148166296	148166296	1	*	C	129	0	18	111	0	0	899	5785	0	111	0.86046511627907	T	CCGCAAGCAAGCTCTA-1	mNSC-MAM2
chrM	8604	8604	1	*	A	43	38	0	0	5	1591	0	0	185	38	0.883720930232558	G	CCGCAAGCAAGCTCTA-1	mNSC-MAM2
chr10	57788431	57788431	1	*	G	48	5	0	0	43	247	0	0	2022	43	0.895833333333333	A	CCGGACACACTTCAAG-1	mNSC-MAM2
chr1	180802690	180802690	1	*	G	47	5	0	0	42	185	0	0	2405	42	0.893617021276596	A	CCGGGTAGTGACTCTA-1	mNSC-MAM2
chr11	116022443	116022443	1	*	G	42	7	0	0	35	259	0	0	1910	35	0.833333333333333	A	CCGGGTAGTGACTCTA-1	mNSC-MAM2
chr10	57788435	57788435	1	*	T	43	6	37	0	0	222	1787	0	0	37	0.86046511627907	A	CCGGTAGGTGCTCCGA-1	mNSC-MAM2
chr17	39847165	39847165	1	*	T	41	1	36	4	0	37	1727	148	0	36	0.878048780487805	C	CCGTTCAGTACTAGCT-1	mNSC-MAM2
chr10	57788429	57788429	1	*	T	58	7	51	0	0	259	2319	0	0	51	0.879310344827586	A	CCTAAGAAGCCTTTCC-1	mNSC-MAM2
chr10	57788430	57788430	1	*	T	60	7	53	0	0	259	2405	0	0	53	0.883333333333333	A	CCTAAGAAGCCTTTCC-1	mNSC-MAM2
chr10	57788431	57788431	1	*	G	54	6	0	0	48	222	0	0	2182	48	0.888888888888889	A	CCTAAGAAGCCTTTCC-1	mNSC-MAM2
chr10	57788435	57788435	1	*	T	56	9	47	0	0	333	2134	0	0	47	0.839285714285714	A	CCTAAGAAGCCTTTCC-1	mNSC-MAM2
chr1	86530206	86530206	1	*	G	40	4	0	0	36	185	0	0	1863	36	0.9	A	CCTAAGACATGACAGG-1	mNSC-MAM2
chr11	3517349	3517349	1	*	T	47	4	37	5	1	148	1417	148	37	37	0.787234042553192	C	CCTAAGATCCGTATAG-1	mNSC-MAM2
chrM	8605	8605	1	*	T	47	3	42	2	0	111	1801	74	0	42	0.893617021276596	A	CCTAAGATCCGTATAG-1	mNSC-MAM2
chr10	57788430	57788430	1	*	T	40	3	36	1	0	148	1591	37	0	36	0.9	A	CCTCTCCTCGTAGAGG-1	mNSC-MAM2
chr10	57788424	57788424	1	*	C	56	0	16	40	0	0	677	1911	0	40	0.714285714285714	T	CCTGCATTCACCATGA-1	mNSC-MAM2
chr10	57788429	57788429	1	*	T	85	10	75	0	0	370	3563	0	0	75	0.882352941176471	A	CCTGTTGAGCCATTTG-1	mNSC-MAM2
chr10	57788430	57788430	1	*	T	85	10	72	3	0	370	3380	185	0	72	0.847058823529412	A	CCTGTTGAGCCATTTG-1	mNSC-MAM2
chr10	57788431	57788431	1	*	G	79	11	0	0	68	407	0	0	3256	68	0.860759493670886	A	CCTGTTGAGCCATTTG-1	mNSC-MAM2
chr10	57788435	57788435	1	*	T	70	12	58	0	0	481	2838	0	0	58	0.828571428571429	A	CCTGTTGAGCCATTTG-1	mNSC-MAM2
chr17	39847165	39847165	1	*	T	48	3	42	3	0	111	2159	148	0	42	0.875	A	CCTTGTGGTCCGGCAT-1	mNSC-MAM2
chr19	9985091	9985091	1	*	C	51	3	3	43	2	222	111	1986	74	43	0.843137254901961	A	CCTTTGGAGCCGAACA-1	mNSC-MAM2
chrX	167207095	167207095	1	*	A	55	48	3	1	3	2183	111	37	111	48	0.872727272727273	T	CCTTTGGAGCCGAACA-1	mNSC-MAM2
chr4	136145265	136145265	1	*	C	117	0	47	70	0	0	2541	3737	0	70	0.598290598290598	T	CGAGGCTAGATGAAGG-1	mNSC-MAM2
chrM	6700	6700	1	*	C	146	0	23	123	0	0	1234	5575	0	123	0.842465753424658	T	CGAGGCTAGCTGCGAA-1	mNSC-MAM2
chr10	57788431	57788431	1	*	G	59	6	0	0	53	407	0	0	2540	53	0.898305084745763	A	CGATCGGAGTTAACGA-1	mNSC-MAM2
chr10	57788435	57788435	1	*	T	56	6	50	0	0	444	2342	0	0	50	0.892857142857143	A	CGATCGGAGTTAACGA-1	mNSC-MAM2
chr10	57788435	57788435	1	*	T	48	5	43	0	0	296	1850	0	0	43	0.895833333333333	A	CGATCGGTCGCTACAA-1	mNSC-MAM2
chr19	5801944	5801944	1	*	C	49	0	5	44	0	0	222	2218	0	44	0.897959183673469	T	CGCATAACAGCCGGTT-1	mNSC-MAM2
chr19	5802217	5802217	1	*	C	48	0	4	43	1	0	185	2314	37	43	0.895833333333333	T	CGGAATTTCATTTCGT-1	mNSC-MAM2
chr3	10016292	10016292	1	*	C	124	0	13	111	0	0	518	5400	0	111	0.895161290322581	T	CGGAATTTCCAACTGA-1	mNSC-MAM2
chr10	57788435	57788435	1	*	T	49	4	44	1	0	185	2171	37	0	44	0.897959183673469	A	CGGGTCATCCTGGCTT-1	mNSC-MAM2
chr4	148166296	148166296	1	*	C	83	0	9	74	0	0	629	4590	0	74	0.891566265060241	T	CGGGTCATCCTGGCTT-1	mNSC-MAM2
chr4	150248645	150248645	1	*	C	46	0	9	37	0	0	444	1702	0	37	0.804347826086957	T	CGGGTCATCCTGGCTT-1	mNSC-MAM2
chr5	115298654	115298654	1	*	G	40	8	0	0	32	370	0	0	1591	32	0.8	A	CGGGTCATCCTGGCTT-1	mNSC-MAM2
chr10	57788435	57788435	1	*	T	48	7	41	0	0	333	2036	0	0	41	0.854166666666667	A	CGTAAGTTCAATCCAG-1	mNSC-MAM2
chr3	10016333	10016333	1	*	T	46	4	41	1	0	185	1628	37	0	41	0.891304347826087	A	CGTAATGTCGGACTGC-1	mNSC-MAM2
chr12	111669445	111669445	1	*	G	226	53	0	0	173	2615	0	0	8781	173	0.765486725663717	A	CGTGATACAGTTAGAA-1	mNSC-MAM2
chr2	174346661	174346661	1	*	T	42	6	36	0	0	222	1517	0	0	36	0.857142857142857	A	CTACCCACATAAGCGG-1	mNSC-MAM2
chr3	10016333	10016333	1	*	T	69	2	61	4	2	111	2702	185	111	61	0.884057971014493	C	CTACCCACATAAGCGG-1	mNSC-MAM2
chr11	115523230	115523230	1	*	G	42	5	0	0	37	185	0	0	1789	37	0.880952380952381	A	CTACCCAGTAGTCGTT-1	mNSC-MAM2
chr19	5802026	5802026	1	*	C	40	0	5	35	0	0	222	2120	0	35	0.875	T	CTACCCAGTAGTCGTT-1	mNSC-MAM2
chrM	8605	8605	1	*	T	55	3	45	2	5	111	1898	74	270	45	0.818181818181818	G	CTACCCAGTAGTCGTT-1	mNSC-MAM2
chrM	8605	8605	1	*	T	45	2	40	3	0	74	1764	148	0	40	0.888888888888889	C	CTACCTGGTGGAAATT-1	mNSC-MAM2
chr10	57788435	57788435	1	*	T	109	11	98	0	0	455	4527	0	0	98	0.899082568807339	A	CTACGGGTCCATCTGC-1	mNSC-MAM2
chr4	148166296	148166296	1	*	C	41	0	5	36	0	0	259	1998	0	36	0.878048780487805	T	CTACGGGTCCATCTGC-1	mNSC-MAM2
chr4	136145208	136145208	1	*	C	55	0	8	47	0	0	333	2590	0	47	0.854545454545454	T	CTACTATCACTTCTCG-1	mNSC-MAM2
chr19	5801788	5801788	1	*	C	41	0	5	36	0	0	222	1765	0	36	0.878048780487805	T	CTAGACAGTAATGATG-1	mNSC-MAM2
chrM	6725	6725	1	*	C	133	29	0	104	0	1641	0	5612	0	104	0.781954887218045	A	CTAGACAGTAATGATG-1	mNSC-MAM2
chr17	39847222	39847222	1	*	T	40	7	32	1	0	370	1752	37	0	32	0.8	A	CTATAGGCACCAAATC-1	mNSC-MAM2
chr4	148166187	148166187	1	*	C	41	0	9	32	0	0	518	2302	0	32	0.780487804878049	T	CTATCCGAGCCTGAAG-1	mNSC-MAM2
chr10	57788435	57788435	1	*	T	63	5	56	2	0	247	2257	74	0	56	0.888888888888889	A	CTATCTACAACCGGAA-1	mNSC-MAM2
chr10	57788429	57788429	1	*	T	63	8	55	0	0	333	2590	0	0	55	0.873015873015873	A	CTATCTATCCATTGCC-1	mNSC-MAM2
chr10	57788430	57788430	1	*	T	61	7	54	0	0	296	2579	0	0	54	0.885245901639344	A	CTATCTATCCATTGCC-1	mNSC-MAM2
chr10	57788431	57788431	1	*	G	63	8	0	0	55	333	0	0	2502	55	0.873015873015873	A	CTATCTATCCATTGCC-1	mNSC-MAM2
chr10	57788435	57788435	1	*	T	53	9	44	0	0	407	2108	0	0	44	0.830188679245283	A	CTATCTATCCATTGCC-1	mNSC-MAM2
chr3	10016333	10016333	1	*	T	40	2	34	1	3	111	1394	37	111	34	0.85	G	CTCAGAAGTCGAGCAA-1	mNSC-MAM2
chr4	148166296	148166296	1	*	C	56	0	6	50	0	0	233	2723	0	50	0.892857142857143	T	CTCAGAAGTCGAGCAA-1	mNSC-MAM2
chrM	8605	8605	1	*	T	40	2	34	3	1	74	1454	111	37	34	0.85	C	CTCAGTCAGCCGATTT-1	mNSC-MAM2
chr19	5802007	5802007	1	*	G	60	8	0	0	52	445	0	0	2861	52	0.866666666666667	A	CTCAGTCAGTTGGCGA-1	mNSC-MAM2
chr10	57788435	57788435	1	*	T	42	6	36	0	0	222	1542	0	0	36	0.857142857142857	A	CTCAGTCCATGGGCAA-1	mNSC-MAM2
chr4	148166296	148166296	1	*	C	71	0	9	62	0	0	518	3330	0	62	0.873239436619718	T	CTCCCAAAGCGTTGTT-1	mNSC-MAM2
chr1	72852308	72852308	1	*	T	42	0	34	0	8	0	1440	0	317	34	0.80952380952381	G	CTCCCAAAGGCCCGTT-1	mNSC-MAM2
chr3	10016333	10016333	1	*	T	48	2	43	2	1	74	1690	74	37	43	0.895833333333333	A	CTCCCAAAGGCCCGTT-1	mNSC-MAM2
chr1	72852308	72852308	1	*	T	47	0	41	0	6	0	1656	0	232	41	0.872340425531915	G	CTCCTCCAGCGTTCAT-1	mNSC-MAM2
chrM	8605	8605	1	*	T	44	5	37	1	1	185	1543	74	37	37	0.840909090909091	A	CTCCTCCAGCGTTCAT-1	mNSC-MAM2
chrX	167207095	167207095	1	*	A	75	66	3	0	6	2837	148	0	222	66	0.88	G	CTCCTCCAGCGTTCAT-1	mNSC-MAM2
chr17	39847165	39847165	1	*	T	43	4	38	1	0	148	1591	37	0	38	0.883720930232558	A	CTCCTTTGTCACTTAG-1	mNSC-MAM2
chr4	148166296	148166296	1	*	C	53	0	8	45	0	0	358	2405	0	45	0.849056603773585	T	CTCCTTTGTGGTCTGC-1	mNSC-MAM2
chr17	39847165	39847165	1	*	T	47	2	41	3	1	785	1924	148	37	41	0.872340425531915	C	CTCGAGGCAGGTGAGT-1	mNSC-MAM2
chrM	8605	8605	1	*	T	52	3	42	5	2	148	1665	222	99	42	0.807692307692308	C	CTCTGGTAGCGTCGAA-1	mNSC-MAM2
chr4	148166296	148166296	1	*	C	46	0	8	38	0	0	407	2413	0	38	0.826086956521739	T	CTGATCCAGAAACACT-1	mNSC-MAM2
chr10	57788435	57788435	1	*	T	48	6	42	0	0	222	1813	0	0	42	0.875	A	CTGCGAGTCTGGGTCG-1	mNSC-MAM2
chrM	8605	8605	1	*	T	42	3	35	1	3	111	1664	37	111	35	0.833333333333333	A	CTGCGAGTCTGGGTCG-1	mNSC-MAM2
chr19	5801944	5801944	1	*	C	48	0	6	42	0	0	222	2532	0	42	0.875	T	CTGCTCAAGGTTGTTC-1	mNSC-MAM2
chr19	5801948	5801948	1	*	C	53	0	5	47	1	0	185	2840	37	47	0.886792452830189	T	CTGCTCAAGGTTGTTC-1	mNSC-MAM2
chr19	9985091	9985091	1	*	C	46	2	2	41	1	74	74	1875	37	41	0.891304347826087	A	CTGCTCACAGTTCTAG-1	mNSC-MAM2
chr10	57788449	57788449	1	*	A	52	46	1	1	4	2034	37	37	148	46	0.884615384615385	G	CTGTAGAAGCTCGACC-1	mNSC-MAM2
chr17	39847222	39847222	1	*	T	46	5	41	0	0	210	2035	0	0	41	0.891304347826087	A	CTGTATTTCCGATAGT-1	mNSC-MAM2
chrX	167207095	167207095	1	*	A	50	45	0	1	4	1974	0	37	148	45	0.9	G	CTGTGAAAGGACATCG-1	mNSC-MAM2
chr10	57788430	57788430	1	*	T	51	4	45	0	2	185	2035	0	148	45	0.882352941176471	A	CTTCCTTTCGCAATGT-1	mNSC-MAM2
chr10	57788435	57788435	1	*	T	47	5	42	0	0	296	1912	0	0	42	0.893617021276596	A	CTTCCTTTCGCAATGT-1	mNSC-MAM2
chr19	9985091	9985091	1	*	C	74	2	4	66	2	74	148	3415	74	66	0.891891891891892	T	CTTGATTAGTAGATCA-1	mNSC-MAM2
chr10	57788435	57788435	1	*	T	73	10	63	0	0	370	2788	0	0	63	0.863013698630137	A	GAATCACGTAGCACGA-1	mNSC-MAM2
chr4	148166296	148166296	1	*	C	48	0	5	43	0	0	222	2035	0	43	0.895833333333333	T	GAATCACGTAGCACGA-1	mNSC-MAM2
chr19	9985091	9985091	1	*	C	46	0	5	41	0	0	185	1789	0	41	0.891304347826087	T	GAATCGTAGTCGGGAT-1	mNSC-MAM2
chrM	8604	8604	1	*	A	49	43	2	0	4	1875	74	0	185	43	0.877551020408163	G	GACCAATCAGGACATG-1	mNSC-MAM2
chrM	8605	8605	1	*	T	40	6	33	1	0	222	1505	37	0	33	0.825	A	GACCAATCAGGACATG-1	mNSC-MAM2
chr19	5801767	5801767	1	*	G	40	0	5	0	35	0	185	0	1628	35	0.875	T	GACCAATTCATTCCTA-1	mNSC-MAM2
chr10	57788429	57788429	1	*	T	40	5	35	0	0	185	1715	0	0	35	0.875	A	GACCTTCTCTTCTCAA-1	mNSC-MAM2
chr10	57788430	57788430	1	*	T	42	4	37	0	1	148	1813	0	37	37	0.880952380952381	A	GACCTTCTCTTCTCAA-1	mNSC-MAM2
chr10	57788431	57788431	1	*	G	41	5	0	0	36	185	0	0	1726	36	0.878048780487805	A	GACCTTCTCTTCTCAA-1	mNSC-MAM2
chrM	8605	8605	1	*	T	43	3	35	0	5	111	1517	0	185	35	0.813953488372093	G	GACGTTAAGAAAGCGA-1	mNSC-MAM2
chr12	111669576	111669576	1	*	G	202	42	0	0	160	2490	0	0	9485	160	0.792079207920792	A	GACGTTATCGACCATA-1	mNSC-MAM2
chr10	57788435	57788435	1	*	T	50	5	44	1	0	185	2208	37	0	44	0.88	A	GACTATGGTGTCTTGA-1	mNSC-MAM2
chr19	5801944	5801944	1	*	C	41	0	5	36	0	0	296	1733	0	36	0.878048780487805	T	GAGACCCAGTCACTAC-1	mNSC-MAM2
chr19	5801948	5801948	1	*	C	41	0	5	36	0	0	284	1859	0	36	0.878048780487805	T	GAGACCCAGTCACTAC-1	mNSC-MAM2
chr6	48845168	48845168	1	*	C	45	0	9	36	0	0	444	1776	0	36	0.8	T	GAGCTGCCAGACCTGC-1	mNSC-MAM2
chr19	5801987	5801987	1	*	G	71	18	0	0	53	1025	0	0	2703	53	0.746478873239437	A	GAGGCAATCGCTAAAC-1	mNSC-MAM2
chrX	167207095	167207095	1	*	A	58	50	3	1	4	2640	111	37	148	50	0.862068965517241	G	GAGGCCTTCCATAGAC-1	mNSC-MAM2
chr1	72852308	72852308	1	*	T	40	0	36	0	4	0	1610	0	111	36	0.9	G	GAGGGATCAGAGATGC-1	mNSC-MAM2
chr1	72852310	72852310	1	*	T	40	0	33	0	7	0	1607	0	258	33	0.825	G	GAGGGATCAGAGATGC-1	mNSC-MAM2
chr1	72852454	72852454	1	*	T	40	2	33	3	2	99	1320	111	74	33	0.825	C	GAGGGATCAGAGATGC-1	mNSC-MAM2
chr3	10016333	10016333	1	*	T	43	2	36	5	0	111	1517	222	0	36	0.837209302325581	C	GAGGGATCAGAGATGC-1	mNSC-MAM2
chr4	148166296	148166296	1	*	C	155	0	16	139	0	0	899	7486	0	139	0.896774193548387	T	GAGGGATCAGAGATGC-1	mNSC-MAM2
chr7	3706871	3706871	1	*	G	42	4	0	2	36	210	0	74	1776	36	0.857142857142857	A	GAGGGATCAGAGATGC-1	mNSC-MAM2
chr19	5801944	5801944	1	*	C	74	0	9	65	0	0	333	3771	0	65	0.878378378378378	T	GAGGGTAGTCCTGTCT-1	mNSC-MAM2
chr9	50756543	50756543	1	*	C	43	0	7	36	0	0	296	1850	0	36	0.837209302325581	T	GAGTTACCAGCATACT-1	mNSC-MAM2
chr7	3706771	3706771	1	*	G	43	5	0	0	38	444	0	0	1961	38	0.883720930232558	A	GAGTTACTCAGCAATC-1	mNSC-MAM2
chr1	72852310	72852310	1	*	T	52	0	46	0	6	0	1891	0	222	46	0.884615384615385	G	GATAGAACACAAGTGG-1	mNSC-MAM2
chr1	72852453	72852453	1	*	T	52	1	45	4	2	37	2023	185	74	45	0.865384615384615	C	GATAGAACACAAGTGG-1	mNSC-MAM2
chr1	72852454	72852454	1	*	T	54	5	46	3	0	185	2083	111	0	46	0.851851851851852	A	GATAGAACACAAGTGG-1	mNSC-MAM2
chr2	174346591	174346591	1	*	G	54	6	0	0	48	296	0	0	2478	48	0.888888888888889	A	GATAGAACACAAGTGG-1	mNSC-MAM2
chrX	167207095	167207095	1	*	A	60	53	1	0	6	2183	37	0	222	53	0.883333333333333	G	GATAGAACACAAGTGG-1	mNSC-MAM2
chr17	39847165	39847165	1	*	T	40	1	36	2	1	37	1665	74	48	36	0.9	C	GATAGAACAGCACACC-1	mNSC-MAM2
chr8	123105193	123105193	1	*	G	54	6	0	0	48	296	0	0	2307	48	0.888888888888889	A	GATGGAGTCCGTGACG-1	mNSC-MAM2
chrM	8605	8605	1	*	T	51	1	43	5	2	0	1925	185	74	43	0.843137254901961	C	GATGGAGTCCGTGACG-1	mNSC-MAM2
chr4	148166296	148166296	1	*	C	41	0	5	36	0	0	222	1961	0	36	0.878048780487805	T	GATTCGACAGGTTACT-1	mNSC-MAM2
chr4	148166296	148166296	1	*	C	66	0	11	55	0	0	455	2985	0	55	0.833333333333333	T	GATTCTTGTTCAGTAC-1	mNSC-MAM2
chr10	57788435	57788435	1	*	T	40	5	35	0	0	222	1628	0	0	35	0.875	A	GATTGGTTCCACAGGC-1	mNSC-MAM2
chr1	72852458	72852458	1	*	G	45	4	0	1	40	148	0	37	1602	40	0.888888888888889	A	GCAACATTCCAGTACA-1	mNSC-MAM2
chr1	72852459	72852459	1	*	G	47	5	0	0	42	185	0	0	1690	42	0.893617021276596	A	GCAACATTCCAGTACA-1	mNSC-MAM2
chr15	98949841	98949841	1	*	A	45	39	4	0	2	1998	259	0	111	39	0.866666666666667	T	GCAACATTCCAGTACA-1	mNSC-MAM2
chr19	5801773	5801773	1	*	C	42	0	10	32	0	0	432	1480	0	32	0.761904761904762	T	GCAACATTCCAGTACA-1	mNSC-MAM2
chr19	5801775	5801775	1	*	A	40	33	7	0	0	1590	259	0	0	33	0.825	T	GCAACATTCCAGTACA-1	mNSC-MAM2
chr2	148871745	148871745	1	*	A	82	73	1	2	6	3476	37	74	296	73	0.890243902439024	G	GCAACATTCCAGTACA-1	mNSC-MAM2
chrM	4797	4797	1	*	G	45	5	0	0	40	296	0	0	1838	40	0.888888888888889	A	GCACGGTAGCTGTCCG-1	mNSC-MAM2
chr2	148871859	148871859	1	*	G	155	30	0	0	125	1960	0	0	7647	125	0.806451612903226	A	GCACGTGAGCTTCGTA-1	mNSC-MAM2
chr4	148166296	148166296	1	*	C	47	0	5	42	0	0	222	2108	0	42	0.893617021276596	T	GCAGCCACACTGGACC-1	mNSC-MAM2
chr4	148166296	148166296	1	*	C	43	0	6	37	0	0	332	2208	0	37	0.86046511627907	T	GCAGTTAAGGTCCGAA-1	mNSC-MAM2
chr10	57788435	57788435	1	*	T	51	5	45	1	0	185	1974	37	0	45	0.882352941176471	A	GCATCGGGTTGTGTAC-1	mNSC-MAM2
chr4	148166296	148166296	1	*	C	43	0	9	34	0	0	495	1765	0	34	0.790697674418605	T	GCATCTCCATGAAAGT-1	mNSC-MAM2
chr10	57788435	57788435	1	*	T	89	10	79	0	0	381	3415	0	0	79	0.887640449438202	A	GCATCTCGTGTCTAAC-1	mNSC-MAM2
chr10	57788430	57788430	1	*	T	60	7	52	1	0	358	2268	74	0	52	0.866666666666667	A	GCATGATAGGAACTAT-1	mNSC-MAM2
chr10	57788431	57788431	1	*	G	55	8	0	0	47	369	0	0	2096	47	0.854545454545454	A	GCATGATAGGAACTAT-1	mNSC-MAM2
chr10	57788435	57788435	1	*	T	53	10	43	0	0	480	1912	0	0	43	0.811320754716981	A	GCATGATAGGAACTAT-1	mNSC-MAM2
chr10	57788429	57788429	1	*	T	45	5	40	0	0	222	1628	0	0	40	0.888888888888889	A	GCCATTCCACCTCTAC-1	mNSC-MAM2
chr10	57788430	57788430	1	*	T	40	5	35	0	0	222	1443	0	0	35	0.875	A	GCCATTCCACCTCTAC-1	mNSC-MAM2
chr10	57788431	57788431	1	*	G	42	5	0	0	37	222	0	0	1465	37	0.880952380952381	A	GCCATTCCACCTCTAC-1	mNSC-MAM2
chr15	98949842	98949842	1	*	A	46	36	2	2	6	1616	74	111	185	36	0.782608695652174	G	GCCGATGCAGTGGCTC-1	mNSC-MAM2
chr5	142903742	142903742	1	*	C	40	0	3	36	1	0	148	1665	37	36	0.9	T	GCCGATGCAGTGGCTC-1	mNSC-MAM2
chr10	57788435	57788435	1	*	T	54	6	48	0	0	296	2109	0	0	48	0.888888888888889	A	GCCGATGGTAACAGGC-1	mNSC-MAM2
chrM	7539	7539	1	*	C	66	0	7	59	0	0	370	2923	0	59	0.893939393939394	T	GCCGTGAAGTGTTGAA-1	mNSC-MAM2
chrX	167207187	167207187	1	*	G	72	39	0	0	33	1702	0	0	1664	33	0.458333333333333	A	GCCGTGACAGCAAGAC-1	mNSC-MAM2
chr10	57788435	57788435	1	*	T	47	5	41	0	1	185	1861	0	37	41	0.872340425531915	A	GCCTGTTAGCACACCC-1	mNSC-MAM2
chr19	9985091	9985091	1	*	C	71	2	6	63	0	74	259	2959	0	63	0.887323943661972	T	GCGTGCAAGATAACGT-1	mNSC-MAM2
chr3	10016333	10016333	1	*	T	76	6	67	3	0	222	2812	111	0	67	0.881578947368421	A	GCGTGCAAGATAACGT-1	mNSC-MAM2
chr4	148166296	148166296	1	*	C	67	0	7	60	0	0	517	3071	0	60	0.895522388059702	T	GCTACAAAGACTACGG-1	mNSC-MAM2
chr19	9985091	9985091	1	*	C	48	1	6	41	0	74	259	1702	0	41	0.854166666666667	T	GCTTTCGGTCAAGGCA-1	mNSC-MAM2
chr7	126623287	126623287	1	*	G	56	7	0	0	49	259	0	0	2220	49	0.875	A	GCTTTCGGTCAAGGCA-1	mNSC-MAM2
chr19	5801948	5801948	1	*	C	42	1	5	36	0	37	222	2067	0	36	0.857142857142857	T	GGAATGGAGAAACCAT-1	mNSC-MAM2
chr19	5802601	5802601	1	*	G	82	24	0	0	58	999	0	0	2849	58	0.707317073170732	A	GGACGTCTCTGTGCGG-1	mNSC-MAM2
chr19	5801948	5801948	1	*	C	40	0	7	33	0	0	407	1568	0	33	0.825	T	GGATCTATCGCTAGCG-1	mNSC-MAM2
chr19	5801950	5801950	1	*	C	40	0	4	36	0	0	247	1761	0	36	0.9	T	GGATCTATCGCTAGCG-1	mNSC-MAM2
chr11	75410149	75410149	1	*	G	92	13	0	0	79	702	0	0	4661	79	0.858695652173913	A	GGGAAGTCAACCCGCA-1	mNSC-MAM2
chr3	10016242	10016242	1	*	C	359	0	89	270	0	0	4550	14491	0	270	0.752089136490251	T	GGGAAGTCAACCCGCA-1	mNSC-MAM2
chr14	18269066	18269066	1	*	G	48	5	0	0	43	259	0	0	2504	43	0.895833333333333	A	GGGACAACAAGTATCC-1	mNSC-MAM2
chr4	148166296	148166296	1	*	C	98	0	12	86	0	0	790	4946	0	86	0.877551020408163	T	GGGACAATCGGCCCAA-1	mNSC-MAM2
chr19	9985091	9985091	1	*	C	57	1	4	48	4	37	185	2356	173	48	0.842105263157895	T	GGGATGAGTTGTTGTG-1	mNSC-MAM2
chr4	148166296	148166296	1	*	C	42	0	6	36	0	0	284	2060	0	36	0.857142857142857	T	GGGATGAGTTGTTGTG-1	mNSC-MAM2
chrM	8604	8604	1	*	A	47	39	0	2	6	1676	0	74	272	39	0.829787234042553	G	GGGATGAGTTGTTGTG-1	mNSC-MAM2
chrM	8605	8605	1	*	T	42	3	35	4	0	111	1555	148	0	35	0.833333333333333	C	GGGATGAGTTGTTGTG-1	mNSC-MAM2
chr4	148166296	148166296	1	*	C	53	0	9	44	0	0	518	2307	0	44	0.830188679245283	T	GGGCCATCACTCCTGT-1	mNSC-MAM2
chr10	57788435	57788435	1	*	T	61	6	54	1	0	222	2516	37	0	54	0.885245901639344	A	GGGTAGAGTTAGAAGT-1	mNSC-MAM2
chr4	148166296	148166296	1	*	C	79	0	9	70	0	0	407	3367	0	70	0.886075949367089	T	GGGTAGAGTTAGAAGT-1	mNSC-MAM2
chr4	148166296	148166296	1	*	C	62	0	8	54	0	0	383	2886	0	54	0.870967741935484	T	GGGTATTCACGTAGAG-1	mNSC-MAM2
chr19	9985091	9985091	1	*	C	81	4	3	72	2	185	111	3171	74	72	0.888888888888889	A	GGGTCACGTATGGAGC-1	mNSC-MAM2
chrM	8605	8605	1	*	T	48	3	42	2	1	111	1861	74	37	42	0.875	A	GGGTCTGTCCCTCAAC-1	mNSC-MAM2
chrX	167207254	167207254	1	*	C	165	0	22	143	0	0	1061	8683	0	143	0.866666666666667	T	GGGTGTCTCGCTAGCG-1	mNSC-MAM2
chr3	10016211	10016211	1	*	C	233	0	36	197	0	0	1972	11406	0	197	0.84549356223176	T	GGGTTTACAAGTATAG-1	mNSC-MAM2
chr10	57788430	57788430	1	*	T	56	4	50	1	1	148	2159	62	37	50	0.892857142857143	A	GGTAATCGTGACCGTC-1	mNSC-MAM2
chr10	57788435	57788435	1	*	T	46	6	40	0	0	259	1628	0	0	40	0.869565217391304	A	GGTAATCGTGACCGTC-1	mNSC-MAM2
chr4	148166296	148166296	1	*	C	47	0	5	42	0	0	321	2393	0	42	0.893617021276596	T	GGTCTGGAGCGTGAAC-1	mNSC-MAM2
chr12	111669532	111669532	1	*	G	394	61	0	0	333	3069	0	0	20141	333	0.845177664974619	A	GGTGAAGGTGGCTGAA-1	mNSC-MAM2
chr7	19696452	19696452	1	*	G	47	8	0	0	39	617	0	0	2319	39	0.829787234042553	A	GGTGATTGTCCAATCA-1	mNSC-MAM2
chr19	9985091	9985091	1	*	C	79	3	9	66	1	111	333	2774	37	66	0.835443037974684	T	GGTGATTTCCATTTAC-1	mNSC-MAM2
chr2	148871744	148871744	1	*	A	50	44	5	0	1	1961	185	0	37	44	0.88	T	GGTGATTTCGTTCGCT-1	mNSC-MAM2
chr2	148871745	148871745	1	*	A	49	43	2	1	3	1838	74	37	185	43	0.877551020408163	G	GGTGATTTCGTTCGCT-1	mNSC-MAM2
chr19	9985091	9985091	1	*	C	42	2	2	37	1	148	74	1601	37	37	0.880952380952381	A	GTAACCATCACGGAGA-1	mNSC-MAM2
chr4	148166296	148166296	1	*	C	149	0	16	133	0	0	751	6870	0	133	0.89261744966443	T	GTAATCGGTGACACAG-1	mNSC-MAM2
chr4	148166296	148166296	1	*	C	48	0	6	42	0	0	333	2182	0	42	0.875	T	GTAATGCGTCCCGCAA-1	mNSC-MAM2
chr17	39847222	39847222	1	*	T	49	5	44	0	0	247	2295	0	0	44	0.897959183673469	A	GTACAACAGCAATAAC-1	mNSC-MAM2
chr10	57788449	57788449	1	*	A	47	42	2	1	2	1863	136	37	74	42	0.893617021276596	T	GTAGAAATCGTTCTGC-1	mNSC-MAM2
chrM	8604	8604	1	*	A	45	40	0	0	5	1739	0	0	235	40	0.888888888888889	G	GTAGAAATCGTTCTGC-1	mNSC-MAM2
chrM	8604	8604	1	*	A	58	52	1	0	5	2208	37	0	296	52	0.896551724137931	G	GTAGATCTCATCACCC-1	mNSC-MAM2
chrM	8605	8605	1	*	T	52	3	45	4	0	111	2060	148	0	45	0.865384615384615	C	GTAGATCTCATCACCC-1	mNSC-MAM2
chr7	45458161	45458161	1	*	G	76	15	0	0	61	1061	0	0	3244	61	0.802631578947368	A	GTAGTACCATACAGCT-1	mNSC-MAM2
chr2	148871744	148871744	1	*	A	48	43	3	1	1	1801	173	37	111	43	0.895833333333333	T	GTATTGGAGACCACGA-1	mNSC-MAM2
chr19	5802041	5802041	1	*	G	75	23	0	0	52	1235	0	0	2736	52	0.693333333333333	A	GTATTGGGTCAACCTA-1	mNSC-MAM2
chr19	5801948	5801948	1	*	C	58	0	5	52	1	0	185	2657	62	52	0.896551724137931	T	GTATTGGGTGTACATC-1	mNSC-MAM2
chr14	18269107	18269107	1	*	G	40	4	0	0	36	222	0	0	1739	36	0.9	A	GTCAAGTAGATGCCGA-1	mNSC-MAM2
chr12	111669701	111669701	1	*	G	65	9	0	0	56	370	0	0	2516	56	0.861538461538462	A	GTCACGGCAACTTGGT-1	mNSC-MAM2
chr10	57788435	57788435	1	*	T	111	12	99	0	0	518	4478	0	0	99	0.891891891891892	A	GTCACTCGTCCCTGTT-1	mNSC-MAM2
chr19	5801948	5801948	1	*	C	41	0	6	35	0	0	284	1944	0	35	0.853658536585366	T	GTCATTTGTGGTGATG-1	mNSC-MAM2
chrX	167207095	167207095	1	*	A	63	55	3	0	5	2357	111	0	259	55	0.873015873015873	G	GTCATTTTCCCTCATG-1	mNSC-MAM2
chr10	57788225	57788225	1	*	C	172	0	38	134	0	0	2416	7770	0	134	0.779069767441861	T	GTCCACTCACCAGCCA-1	mNSC-MAM2
chr10	57788430	57788430	1	*	T	46	4	41	0	1	185	2168	0	37	41	0.891304347826087	A	GTCGCGATCTTGGGCG-1	mNSC-MAM2
chr17	39847166	39847166	1	*	G	40	4	0	0	36	185	0	0	1764	36	0.9	A	GTCTACCCAAATAGCA-1	mNSC-MAM2
chr1	72852454	72852454	1	*	T	43	2	37	3	1	74	1579	148	37	37	0.86046511627907	C	GTCTGTCTCACCGGGT-1	mNSC-MAM2
chr1	180802690	180802690	1	*	G	46	5	0	0	41	259	0	0	2109	41	0.891304347826087	A	GTCTGTCTCACCGGGT-1	mNSC-MAM2
chr4	148166296	148166296	1	*	C	75	0	8	67	0	0	370	4083	0	67	0.893333333333333	T	GTCTGTCTCACCGGGT-1	mNSC-MAM2
chrX	167207095	167207095	1	*	A	54	47	2	1	4	2037	74	62	148	47	0.87037037037037	G	GTCTGTCTCACCGGGT-1	mNSC-MAM2
chr19	5802182	5802182	1	*	G	40	8	0	0	32	408	0	0	1393	32	0.8	A	GTGACGCTCGTTGCCT-1	mNSC-MAM2
chr4	148166296	148166296	1	*	C	45	0	5	40	0	0	284	1949	0	40	0.888888888888889	T	GTGAGCCGTTCTTGTT-1	mNSC-MAM2
chr6	48845214	48845214	1	*	C	83	0	12	71	0	0	555	3910	0	71	0.855421686746988	T	GTGCACGAGTACAACA-1	mNSC-MAM2
chr17	39847369	39847369	1	*	G	75	16	0	0	59	740	0	0	3047	59	0.786666666666667	A	GTGCACGTCCCTCTCC-1	mNSC-MAM2
chr10	57788435	57788435	1	*	T	40	5	35	0	0	222	1493	0	0	35	0.875	A	GTGCAGCAGCGACATG-1	mNSC-MAM2
chr10	57788430	57788430	1	*	T	41	4	36	0	1	185	1787	0	37	36	0.878048780487805	A	GTGGAGATCTGCTTAT-1	mNSC-MAM2
chr10	57788431	57788431	1	*	G	41	5	0	0	36	222	0	0	1739	36	0.878048780487805	A	GTGGAGATCTGCTTAT-1	mNSC-MAM2
chr4	148166296	148166296	1	*	C	92	0	14	78	0	0	801	4316	0	78	0.847826086956522	T	GTGTAACAGACAGCGT-1	mNSC-MAM2
chrX	167207095	167207095	1	*	A	43	36	3	2	2	1456	111	111	74	36	0.837209302325581	T	GTGTAACAGACAGCGT-1	mNSC-MAM2
chr10	57788435	57788435	1	*	T	60	7	52	0	1	370	2157	0	37	52	0.866666666666667	A	GTGTCCTCATAGAAAC-1	mNSC-MAM2
chr19	9985091	9985091	1	*	C	55	1	6	48	0	37	259	2097	0	48	0.872727272727273	T	GTGTTCCGTTTAGTCG-1	mNSC-MAM2
chr10	57788435	57788435	1	*	T	59	6	53	0	0	259	2233	0	0	53	0.898305084745763	A	GTTACGATCGACCCAG-1	mNSC-MAM2
chr19	5802435	5802435	1	*	C	40	0	5	35	0	0	259	1703	0	35	0.875	T	GTTAGACAGAAGCTCG-1	mNSC-MAM2
chr19	5802442	5802442	1	*	A	43	38	1	1	3	1824	37	37	185	38	0.883720930232558	G	GTTAGACAGAAGCTCG-1	mNSC-MAM2
chr4	148166296	148166296	1	*	C	70	1	7	62	0	37	444	3652	0	62	0.885714285714286	T	GTTAGACAGAAGCTCG-1	mNSC-MAM2
chr10	57788430	57788430	1	*	T	40	1	35	3	1	37	1727	111	74	35	0.875	C	GTTATGGAGAGTTGCG-1	mNSC-MAM2
chr19	5801948	5801948	1	*	C	40	0	3	36	1	0	148	1998	62	36	0.9	T	GTTGAACGTTCGAACT-1	mNSC-MAM2
chr4	148166296	148166296	1	*	C	45	0	5	40	0	0	210	2183	0	40	0.888888888888889	T	GTTGTCCCAAGTGGTG-1	mNSC-MAM2
chr19	9985091	9985091	1	*	C	49	2	3	44	0	37	148	1850	0	44	0.897959183673469	T	GTTGTCCCACGTAGAG-1	mNSC-MAM2
chr1	120113442	120113442	1	*	G	76	12	0	0	64	703	0	0	3034	64	0.842105263157895	A	TAACTTCAGGTAGATT-1	mNSC-MAM2
chr10	57788431	57788431	1	*	G	47	5	0	0	42	222	0	0	2121	42	0.893617021276596	A	TAATCTCGTATGATCC-1	mNSC-MAM2
chr10	57788435	57788435	1	*	T	41	7	34	0	0	395	1516	0	0	34	0.829268292682927	A	TAATCTCGTATGATCC-1	mNSC-MAM2
chr12	111669549	111669549	1	*	G	510	64	0	0	446	3625	0	0	25642	446	0.874509803921569	A	TAATCTCGTATGATCC-1	mNSC-MAM2
chr19	5802217	5802217	1	*	C	40	0	5	35	0	0	185	1862	0	35	0.875	T	TAATCTCTCTAGCAAC-1	mNSC-MAM2
chr19	5802195	5802195	1	*	G	62	9	0	0	53	333	0	0	2626	53	0.854838709677419	A	TACATTCGTGTACATC-1	mNSC-MAM2
chr10	57788376	57788376	1	*	C	46	0	5	41	0	0	210	2022	0	41	0.891304347826087	T	TACCCACGTAATACCC-1	mNSC-MAM2
chr19	9985039	9985039	1	*	C	94	0	20	74	0	0	1047	3700	0	74	0.787234042553192	T	TACCCACTCTCCACTG-1	mNSC-MAM2
chr10	57788435	57788435	1	*	T	48	5	43	0	0	185	1727	0	0	43	0.895833333333333	A	TACGGGCCAAAGCACG-1	mNSC-MAM2
chr19	9985091	9985091	1	*	C	42	1	3	37	1	37	111	1702	37	37	0.880952380952381	T	TACGGGCGTGATGAAT-1	mNSC-MAM2
chr4	136145199	136145199	1	*	C	71	0	8	63	0	0	407	3182	0	63	0.887323943661972	T	TACGGGCGTGATGAAT-1	mNSC-MAM2
chr4	148166296	148166296	1	*	C	48	0	6	42	0	0	333	2159	0	42	0.875	T	TACGGGCGTGATGAAT-1	mNSC-MAM2
chr19	5801944	5801944	1	*	C	51	0	6	45	0	0	296	2595	0	45	0.882352941176471	T	TACGGGCGTTGCATCA-1	mNSC-MAM2
chr19	5801948	5801948	1	*	C	57	0	8	49	0	0	407	2934	0	49	0.859649122807018	T	TACGGGCGTTGCATCA-1	mNSC-MAM2
chr10	57788435	57788435	1	*	T	99	9	89	1	0	395	4095	74	0	89	0.898989898989899	A	TACGGTACAATTGCGT-1	mNSC-MAM2
chr8	94180165	94180165	1	*	C	46	0	7	39	0	0	296	1912	0	39	0.847826086956522	T	TACGGTACAATTGCGT-1	mNSC-MAM2
chr10	57788430	57788430	1	*	T	42	4	37	1	0	259	1774	37	0	37	0.880952380952381	A	TAGACTGAGCGCTGCT-1	mNSC-MAM2
chr5	33027846	33027846	1	*	C	40	0	10	30	0	0	617	1823	0	30	0.75	T	TAGGAGGGTGACAACG-1	mNSC-MAM2
chr19	5801775	5801775	1	*	A	58	52	6	0	0	2492	259	0	0	52	0.896551724137931	T	TATATCCGTTCTGACA-1	mNSC-MAM2
chr19	5801777	5801777	1	*	C	57	0	6	51	0	0	259	2467	0	51	0.894736842105263	T	TATATCCGTTCTGACA-1	mNSC-MAM2
chrM	3706	3706	1	*	A	44	37	3	2	2	1665	111	111	74	37	0.840909090909091	T	TATCAGGGTTGGCTAT-1	mNSC-MAM2
chrM	3707	3707	1	*	G	43	36	2	0	5	1505	74	0	296	5	0.116279069767442	A	TATCAGGGTTGGCTAT-1	mNSC-MAM2
chrM	8605	8605	1	*	T	62	8	51	1	2	332	2256	37	74	51	0.82258064516129	A	TATCAGGGTTGGCTAT-1	mNSC-MAM2
chrX	167207095	167207095	1	*	A	53	47	2	0	4	2072	111	0	173	47	0.886792452830189	G	TATCAGGGTTGGCTAT-1	mNSC-MAM2
chr10	57788435	57788435	1	*	T	62	7	55	0	0	284	2416	0	0	55	0.887096774193548	A	TATCTGTGTGAGACGT-1	mNSC-MAM2
chr19	5801948	5801948	1	*	C	40	1	4	35	0	74	148	2268	0	35	0.875	T	TATGTTCAGGACACTG-1	mNSC-MAM2
chrX	167207324	167207324	1	*	G	124	30	0	0	94	1579	0	0	5020	94	0.758064516129032	A	TATTCCATCATTACGG-1	mNSC-MAM2
chr19	5802287	5802287	1	*	G	45	13	0	0	32	555	0	0	1432	32	0.711111111111111	A	TCAATTCCATCGTGCG-1	mNSC-MAM2
chr1	72852308	72852308	1	*	T	46	0	39	0	7	0	1536	0	281	39	0.847826086956522	G	TCAATTCTCGCTAAAC-1	mNSC-MAM2
chr1	72852310	72852310	1	*	T	40	0	35	0	5	0	1501	0	184	35	0.875	G	TCAATTCTCGCTAAAC-1	mNSC-MAM2
chr3	10016333	10016333	1	*	T	55	2	49	4	0	74	2060	185	0	49	0.890909090909091	C	TCAATTCTCGCTAAAC-1	mNSC-MAM2
chrM	8604	8604	1	*	A	58	48	1	0	9	2393	37	0	296	48	0.827586206896552	G	TCAATTCTCGCTAAAC-1	mNSC-MAM2
chrM	8605	8605	1	*	T	45	5	38	2	0	259	1788	111	0	38	0.844444444444444	A	TCAATTCTCGCTAAAC-1	mNSC-MAM2
chr8	84842207	84842207	1	*	G	43	5	0	0	38	185	0	0	2331	38	0.883720930232558	A	TCACACCTCCCTGGTT-1	mNSC-MAM2
chrM	8605	8605	1	*	T	44	2	38	2	2	74	1627	148	74	38	0.863636363636364	A	TCACACCTCCCTGGTT-1	mNSC-MAM2
chr19	9985091	9985091	1	*	C	45	1	3	40	1	37	111	1700	37	40	0.888888888888889	T	TCACATTAGCAGGTCA-1	mNSC-MAM2
chrX	167207095	167207095	1	*	A	43	37	1	0	5	1728	37	0	185	37	0.86046511627907	G	TCACATTAGCAGGTCA-1	mNSC-MAM2
chr10	57788435	57788435	1	*	T	53	7	46	0	0	259	2319	0	0	46	0.867924528301887	A	TCACGCTCAGAGTTGG-1	mNSC-MAM2
chr10	57788435	57788435	1	*	T	49	5	44	0	0	148	1986	0	0	44	0.897959183673469	A	TCACGGGCACTCAAGT-1	mNSC-MAM2
chr1	72852310	72852310	1	*	T	40	0	34	0	6	0	1622	0	185	34	0.85	G	TCACTCGTCTCTCGAC-1	mNSC-MAM2
chr3	10016333	10016333	1	*	T	47	5	42	0	0	185	1665	0	0	42	0.893617021276596	A	TCACTCGTCTCTCGAC-1	mNSC-MAM2
chrX	167207095	167207095	1	*	A	69	60	1	3	5	2563	37	111	210	60	0.869565217391304	G	TCACTCGTCTCTCGAC-1	mNSC-MAM2
chr10	57788435	57788435	1	*	T	67	8	59	0	0	370	2601	0	0	59	0.880597014925373	A	TCAGTTTTCCACTTCG-1	mNSC-MAM2
chr12	111669403	111669403	1	*	G	63	20	0	0	43	950	0	0	1887	43	0.682539682539683	A	TCATCCGCATCTGCGG-1	mNSC-MAM2
chrX	167207095	167207095	1	*	A	75	67	0	1	7	3058	0	37	222	67	0.893333333333333	G	TCATCCGGTGATACAA-1	mNSC-MAM2
chr17	39847165	39847165	1	*	T	112	4	97	11	0	185	4526	592	0	97	0.866071428571429	C	TCATGTTAGCCTGAGA-1	mNSC-MAM2
chr19	5801948	5801948	1	*	C	50	0	4	45	1	0	148	2415	74	45	0.9	T	TCATTCATCTGTCCCA-1	mNSC-MAM2
chr10	57788435	57788435	1	*	T	72	8	64	0	0	418	3022	0	0	64	0.888888888888889	A	TCCACGTCATGGCCCA-1	mNSC-MAM2
chr4	148166296	148166296	1	*	C	84	0	10	74	0	0	480	4132	0	74	0.880952380952381	T	TCCACGTCATGGCCCA-1	mNSC-MAM2
chr12	111669554	111669554	1	*	G	207	42	0	0	165	2479	0	0	9893	165	0.797101449275362	A	TCCATGCTCTCTTCAA-1	mNSC-MAM2
chr10	57788435	57788435	1	*	T	54	9	45	0	0	432	1960	0	0	45	0.833333333333333	A	TCCCACATCCCGTTCA-1	mNSC-MAM2
chr4	148166296	148166296	1	*	C	72	0	8	64	0	0	333	3747	0	64	0.888888888888889	T	TCCCACATCCCGTTCA-1	mNSC-MAM2
chr9	123259174	123259174	1	*	G	62	8	0	0	54	407	0	0	3219	54	0.870967741935484	A	TCCCACATCCCGTTCA-1	mNSC-MAM2
chrM	8605	8605	1	*	T	43	2	37	4	0	85	1554	148	0	37	0.86046511627907	C	TCCCACATCCCGTTCA-1	mNSC-MAM2
chrX	167207095	167207095	1	*	A	52	44	1	1	6	2144	74	37	259	44	0.846153846153846	G	TCCCACATCCCGTTCA-1	mNSC-MAM2
chr19	9985091	9985091	1	*	C	47	2	2	42	1	74	74	1789	62	42	0.893617021276596	A	TCCCATGAGTCAATCC-1	mNSC-MAM2
chr19	9985091	9985091	1	*	C	104	2	8	93	1	74	333	4367	37	93	0.894230769230769	T	TCCGTGTCATCTAACG-1	mNSC-MAM2
chr19	5801767	5801767	1	*	G	43	0	6	0	37	0	259	0	2171	37	0.86046511627907	T	TCCGTGTTCCTCACTG-1	mNSC-MAM2
chr19	5801773	5801773	1	*	C	45	1	5	39	0	37	222	2307	0	39	0.866666666666667	T	TCCGTGTTCCTCACTG-1	mNSC-MAM2
chr12	111669529	111669529	1	*	G	233	52	0	0	181	2922	0	0	11088	181	0.776824034334764	A	TCCTGCAAGTTACGGG-1	mNSC-MAM2
chr10	57788435	57788435	1	*	T	41	5	36	0	0	148	1665	0	0	36	0.878048780487805	A	TCGCACTCAGGTCCCA-1	mNSC-MAM2
chr19	5802560	5802560	1	*	G	157	19	0	0	138	1024	0	0	6698	138	0.878980891719745	A	TCGCACTCAGGTCCCA-1	mNSC-MAM2
chr11	120345957	120345957	1	*	G	58	8	0	0	50	492	0	0	2381	50	0.862068965517241	A	TCGGGCAAGGGCTAAC-1	mNSC-MAM2
chr4	148166296	148166296	1	*	C	100	0	19	81	0	0	1083	4513	0	81	0.81	T	TCGGGCAAGGGCTAAC-1	mNSC-MAM2
chr17	39847165	39847165	1	*	T	43	2	36	4	1	74	1752	111	37	36	0.837209302325581	C	TCGGGCAGTGGATCGA-1	mNSC-MAM2
chr6	36715447	36715447	1	*	G	40	6	0	0	34	222	0	0	1565	34	0.85	A	TCGTCCAAGGTTCTTG-1	mNSC-MAM2
chrM	8605	8605	1	*	T	43	4	36	1	2	247	1641	37	111	36	0.837209302325581	A	TCGTCCAAGGTTCTTG-1	mNSC-MAM2
chr1	180802690	180802690	1	*	G	42	6	0	0	36	284	0	0	1727	36	0.857142857142857	A	TCTCAGCAGAACGTGC-1	mNSC-MAM2
chr4	136145265	136145265	1	*	C	95	0	23	72	0	0	1565	3367	0	72	0.757894736842105	T	TCTCAGCAGAACGTGC-1	mNSC-MAM2
chrM	8605	8605	1	*	T	48	2	42	2	2	37	1813	111	74	42	0.875	A	TCTCAGCAGAACGTGC-1	mNSC-MAM2
chrX	167207095	167207095	1	*	A	56	48	1	1	6	1960	37	62	222	48	0.857142857142857	G	TCTCAGCAGAACGTGC-1	mNSC-MAM2
chr17	39847166	39847166	1	*	G	50	5	0	0	45	222	0	0	2244	45	0.9	A	TCTCCGACATGAGAAT-1	mNSC-MAM2
chr1	72852310	72852310	1	*	T	41	0	36	0	5	0	1687	0	161	36	0.878048780487805	G	TCTGCCACATAGTCGT-1	mNSC-MAM2
chr3	10016333	10016333	1	*	T	47	2	41	2	2	111	2048	74	37	41	0.872340425531915	A	TCTGCCACATAGTCGT-1	mNSC-MAM2
chr11	54870296	54870296	1	*	C	63	0	8	55	0	0	418	2737	0	55	0.873015873015873	T	TCTGGCTAGAGCCGAT-1	mNSC-MAM2
chr19	9985091	9985091	1	*	C	59	4	1	51	3	111	37	2281	111	51	0.864406779661017	A	TCTGGCTAGTGAGGTC-1	mNSC-MAM2
chrX	167207095	167207095	1	*	A	44	39	3	0	2	2036	148	0	122	39	0.886363636363636	T	TCTGGCTAGTGAGGTC-1	mNSC-MAM2
chr19	5801767	5801767	1	*	G	42	0	5	0	37	0	235	0	1898	37	0.880952380952381	T	TCTGGCTCACACACTA-1	mNSC-MAM2
chr10	57788449	57788449	1	*	A	48	43	1	0	4	2036	37	0	148	43	0.895833333333333	G	TCTGGCTTCACCGGGT-1	mNSC-MAM2
chr10	57788435	57788435	1	*	T	41	5	36	0	0	185	1432	0	0	36	0.878048780487805	A	TCTTGCGAGATGAATC-1	mNSC-MAM2
chr19	9985091	9985091	1	*	C	50	1	4	45	0	37	148	2023	0	45	0.9	T	TGACCCTGTTGATGTC-1	mNSC-MAM2
chr3	67458170	67458170	1	*	G	45	5	0	0	40	259	0	0	2698	40	0.888888888888889	A	TGACGCGAGCTGTACT-1	mNSC-MAM2
chr19	5801948	5801948	1	*	C	54	0	6	48	0	0	296	2572	0	48	0.888888888888889	T	TGAGACTAGATCCCGC-1	mNSC-MAM2
chr4	148166296	148166296	1	*	C	40	0	6	34	0	0	270	1898	0	34	0.85	T	TGAGCGCAGCTGACAG-1	mNSC-MAM2
chr12	111669505	111669505	1	*	G	298	88	0	0	210	5711	0	0	11864	210	0.704697986577181	A	TGAGTCAAGGTGTGAC-1	mNSC-MAM2
chr19	5801999	5801999	1	*	G	59	19	0	0	40	950	0	0	2184	40	0.677966101694915	A	TGAGTCAAGTATGAAC-1	mNSC-MAM2
chr19	9985091	9985091	1	*	C	42	2	2	37	1	74	111	1749	37	37	0.880952380952381	A	TGATGGTCAAATGGCG-1	mNSC-MAM2
chrM	8590	8590	1	*	C	69	12	0	57	0	555	0	2701	0	57	0.826086956521739	A	TGCAGTACATTCATCT-1	mNSC-MAM2
chr9	120574160	120574160	1	*	C	46	6	0	40	0	259	0	2072	0	40	0.869565217391304	A	TGCGGCAAGCACCAGA-1	mNSC-MAM2
chr10	57788214	57788214	1	*	C	91	0	27	64	0	0	1369	3207	0	64	0.703296703296703	T	TGGGAGAAGTTGAATG-1	mNSC-MAM2
chr4	148166296	148166296	1	*	C	41	0	9	32	0	0	579	2035	0	32	0.780487804878049	T	TGGGCGTTCTCCCTAG-1	mNSC-MAM2
chr12	69182890	69182890	1	*	G	40	4	0	0	36	148	0	0	1690	36	0.9	A	TGGTACAGTCAGGTAG-1	mNSC-MAM2
chr3	10016333	10016333	1	*	T	50	2	44	3	1	74	1937	111	37	44	0.88	C	TGGTACAGTCAGGTAG-1	mNSC-MAM2
chr5	33027696	33027696	1	*	C	51	0	6	45	0	0	259	2294	0	45	0.882352941176471	T	TGGTACAGTCAGGTAG-1	mNSC-MAM2
chrM	4767	4767	1	*	T	55	0	47	8	0	0	2390	518	0	47	0.854545454545454	C	TGGTGATAGACAAGCC-1	mNSC-MAM2
chr19	5802031	5802031	1	*	G	63	8	0	0	55	407	0	0	2689	55	0.873015873015873	A	TGGTGATGTGACTATC-1	mNSC-MAM2
chr17	39847165	39847165	1	*	T	43	1	37	4	1	37	1714	185	37	37	0.86046511627907	C	TGGTGATGTTATGTCG-1	mNSC-MAM2
chr10	57788435	57788435	1	*	T	55	7	48	0	0	296	2503	0	0	48	0.872727272727273	A	TGTAAGCGTCATCACA-1	mNSC-MAM2
chr4	148166296	148166296	1	*	C	45	0	5	40	0	0	185	2171	0	40	0.888888888888889	T	TGTACAGTCAAGCCTA-1	mNSC-MAM2
chr1	120113488	120113488	1	*	T	44	0	38	6	0	0	1739	222	0	38	0.863636363636364	C	TGTAGACAGTAGGATT-1	mNSC-MAM2
chr10	128548212	128548212	1	*	G	47	6	0	0	41	258	0	0	2146	41	0.872340425531915	A	TGTAGACAGTAGGATT-1	mNSC-MAM2
chrM	8605	8605	1	*	T	51	2	45	3	1	148	2057	185	37	45	0.882352941176471	C	TGTCAGAAGATCGCCC-1	mNSC-MAM2
chrX	167207095	167207095	1	*	A	61	54	3	1	3	2415	111	37	148	54	0.885245901639344	T	TGTCAGAAGATCGCCC-1	mNSC-MAM2
chr2	148871744	148871744	1	*	A	51	42	5	1	3	2060	556	74	148	42	0.823529411764706	T	TGTGAGTAGGTATTGA-1	mNSC-MAM2
chr2	148871744	148871744	1	*	A	41	32	5	2	2	1406	222	74	111	32	0.780487804878049	T	TGTGATGAGAGCATAT-1	mNSC-MAM2
chr2	148871745	148871745	1	*	A	43	33	3	2	5	1443	111	111	222	33	0.767441860465116	G	TGTGATGAGAGCATAT-1	mNSC-MAM2
chr19	9985091	9985091	1	*	C	121	2	11	108	0	111	444	4688	0	108	0.892561983471074	T	TGTTCATCACATACGT-1	mNSC-MAM2
chr3	10016333	10016333	1	*	T	64	3	57	3	1	111	2430	148	37	57	0.890625	A	TGTTCATCACATACGT-1	mNSC-MAM2
chr17	39847222	39847222	1	*	T	50	7	42	1	0	259	1970	74	0	42	0.84	A	TGTTTGTCAACGTATC-1	mNSC-MAM2
chr19	5802435	5802435	1	*	C	50	0	6	44	0	0	222	2131	0	44	0.88	T	TTCCAATCACGACAAG-1	mNSC-MAM2
chr4	148166296	148166296	1	*	C	44	0	5	39	0	0	333	1924	0	39	0.886363636363636	T	TTCCACGCAAGAGTAT-1	mNSC-MAM2
chr19	5801948	5801948	1	*	C	53	1	4	47	1	0	185	2562	37	47	0.886792452830189	T	TTCCGTGAGCGCAATG-1	mNSC-MAM2
chr19	5802487	5802487	1	*	G	60	9	0	0	51	395	0	0	2295	51	0.85	A	TTCGATTCAACGATCT-1	mNSC-MAM2
chr12	111669442	111669442	1	*	G	180	23	0	0	157	1135	0	0	8103	157	0.872222222222222	A	TTCGATTGTTAAGAAC-1	mNSC-MAM2
chr4	148166296	148166296	1	*	C	59	0	10	49	0	0	406	2282	0	49	0.830508474576271	T	TTCGATTGTTAAGAAC-1	mNSC-MAM2
chr4	148166296	148166296	1	*	C	48	0	8	40	0	0	418	2257	0	40	0.833333333333333	T	TTCGCTGCAACACAAA-1	mNSC-MAM2
chr19	9985091	9985091	1	*	C	82	3	7	71	1	136	333	2911	37	71	0.865853658536585	T	TTCTGTATCCATAAGC-1	mNSC-MAM2
chr19	9984827	9984827	1	*	C	42	0	10	32	0	0	407	1653	0	32	0.761904761904762	T	TTGAACGGTATCCCTC-1	mNSC-MAM2
chr4	148166296	148166296	1	*	C	55	0	9	46	0	0	518	2146	0	46	0.836363636363636	T	TTGCTGCCACACACTA-1	mNSC-MAM2
chr10	57788449	57788449	1	*	A	87	77	3	3	4	3590	111	173	148	77	0.885057471264368	G	TTGGGTACAACACTAC-1	mNSC-MAM2
chr13	98310088	98310088	1	*	G	49	6	0	0	43	370	0	0	2072	43	0.877551020408163	A	TTGGGTAGTTGGGAAC-1	mNSC-MAM2
chr9	120574160	120574160	1	*	C	41	8	0	33	0	296	0	1554	0	33	0.804878048780488	A	TTGGGTAGTTGGGAAC-1	mNSC-MAM2
chrX	167207095	167207095	1	*	A	57	48	1	2	6	2171	37	74	296	48	0.842105263157895	G	TTGGGTAGTTGGGAAC-1	mNSC-MAM2
chr4	148166296	148166296	1	*	C	42	0	8	34	0	0	444	1887	0	34	0.80952380952381	T	TTGTGTTTCGGCATAT-1	mNSC-MAM2
chr1	120113483	120113483	1	*	G	71	25	0	0	46	1221	0	0	1961	46	0.647887323943662	A	TTTACGTAGGGCCAAT-1	mNSC-MAM2
chrM	6700	6700	1	*	C	60	0	10	50	0	0	506	2220	0	50	0.833333333333333	T	TTTACGTCAGCCCACA-1	mNSC-MAM2
chr10	57788435	57788435	1	*	T	46	5	41	0	0	222	1835	0	0	41	0.891304347826087	A	TTTCACAAGCACTCCG-1	mNSC-MAM2
chr1	120113339	120113339	1	*	G	78	12	0	0	66	555	0	0	3367	66	0.846153846153846	A	TTTCATGTCTCGAGTA-1	mNSC-MAM2
chr1	72852294	72852294	1	*	C	41	0	5	36	0	0	185	1875	0	36	0.878048780487805	T	TTTGATCCACGCAGTC-1	mNSC-MAM2
chr4	148166296	148166296	1	*	C	60	0	8	52	0	0	568	2664	0	52	0.866666666666667	T	TTTGATCTCATGCTAG-1	mNSC-MAM2
